# Supplementary material for: 5-Butyl­amino-6-(4-fluoro­phen­yl)-7-oxo-1-p-tolyl-6,7-dihydro-1H-pyrazolo[4,3-d]pyrimidine-3-carbonitrile
Source: Acta Crystallogr Sect E Struct Rep Online. 2008 Apr 16;64(Pt 5):o845. doi: 10.1107/S1600536808009744 (PMC2961236; doi:10.1107/S1600536808009744)
Supplement: Supplementary file 1 [file e-64-0o845-sup1.cif]

##############################################################################
###                                                                        ###
###        Electronic paper (Acta Crystallographica Section E)             ###
###                                                                        ###
##############################################################################
#                                                                            #
# This CIF contains the data in a paper accepted for publication in Acta     #
# Crystallographica Section E. It conforms to the requirements of Notes      #
# for Authors for Section E, and has been peer reviewed under the auspices   #
# of the IUCr Commission on Journals.                                        #
#                                                                            #
# Full details of the Crystallographic Information File format               #
# are given in the paper "The Crystallographic Information File (CIF):       #
# a New Standard Archive File for Crystallography" by S. R. Hall, F. H.      #
# Allen and I. D. Brown [Acta Cryst. (1991), A47, 655-685].                  #
#                                                                            #
# The current version of the core CIF dictionary is obtainable from          #
# ftp://ftp.iucr.org/pub/cif_core.dic. The current version number is 2.4.    #
#                                                                            #
# Software is freely available for graphical display of the structure(s) in  #
# this CIF.  For information consult the CIF home page http://www.iucr.org/  #
# cif/home.html                                                              #
#                                                                            #
# This file may be used for bona fide research purposes within the           #
# scientific community so long as proper attribution is given to the journal # 
# article from which it was obtained.                                        #
#                                                                            #
##############################################################################
                                             
data_global
_audit_creation_method     SHELXL97
_journal_date_recd_electronic     2008-03-03
_journal_date_accepted     2008-04-08
_journal_name_full     'Acta Crystallographica, Section E'
_journal_year     2008
_journal_volume     64
_journal_issue      5
_journal_page_first     o845
_journal_page_last     o845
_journal_paper_category     QO
_journal_coeditor_code     ER2051
_publ_contact_author_name     'Professor Ming-Hu Wu'
_publ_contact_author_address
;
Department of Chemistry and Life Sciences
Xianning College
Xianning 437100
People's Republic of China
;
_publ_contact_author_email     minghuwu@hotmail.com
_publ_contact_author_fax     '86 715 8342063'
_publ_contact_author_phone     '86 715 8342063'
_publ_section_title
;\
5-Butylamino-6-(4-fluorophenyl)-7-oxo-1-<i>p</i>-tolyl-6,7-dihydro-1<i>H</i>-\
pyrazolo[4,3-<i>d</i>]pyrimidine-3-carbonitrile
;
loop_
    _publ_author_name
    _publ_author_address
    'Hu, Ji-Huan'
;
College of Chemistry
Central China Normal University
Wuhan 430079
People's Republic of China
;
    'Ming-Hu Wu'
;
Department of Chemistry and Life Sciences
Xianning College
Xianning 437100
People's Republic of China
;
data_I
_audit_creation_method     SHELXL97
_chemical_name_systematic
;
5-Butylamino-6-(4-fluorophenyl)-7-oxo-1-<i>p</i>-tolyl-6,7-dihydro-
1<i>H</i>-pyrazolo[4,3-<i>d</i>]pyrimidine-3-carbonitrile
;
_chemical_name_common     ?
_chemical_formula_moiety     'C23 H21 F N6 O'
_chemical_formula_sum     'C23 H21 F N6 O'
_chemical_formula_iupac     'C23 H21 F N6 O'
_chemical_formula_weight     416.46
_chemical_melting_point     ?
_symmetry_cell_setting     monoclinic
_symmetry_space_group_name_H-M     'P 21/c'
_symmetry_space_group_name_Hall     '-P 2ybc'
loop_
    _symmetry_equiv_pos_as_xyz
    'x, y, z'
    '-x, y+1/2, -z+1/2'
    '-x, -y, -z'
    'x, -y-1/2, z-1/2'
_cell_length_a     11.8800(5)
_cell_length_b     9.36020(4)
_cell_length_c     19.0053(8)
_cell_angle_alpha     90.00
_cell_angle_beta     91.1780(10)
_cell_angle_gamma     90.00
_cell_volume     2112.93(13)
_cell_formula_units_Z     4
_cell_measurement_reflns_used     3510
_cell_measurement_theta_min     2.43
_cell_measurement_theta_max     23.92
_cell_measurement_temperature     295(2)
_exptl_crystal_description     block
_exptl_crystal_colour     colourless
_exptl_crystal_size_max     0.30
_exptl_crystal_size_mid     0.20
_exptl_crystal_size_min     0.20
_exptl_crystal_density_diffrn     1.309
_exptl_crystal_density_meas     ?
_exptl_crystal_density_method     'not measured'
_exptl_crystal_F_000     872
_exptl_absorpt_coefficient_mu     0.091
_exptl_absorpt_correction_type     multi-scan
_exptl_absorpt_process_details     '(SADABS; Sheldrick, 2001)'
_exptl_absorpt_correction_T_min     0.9733
_exptl_absorpt_correction_T_max     0.9821
_exptl_special_details
;
;
_diffrn_ambient_temperature     295(2)
_diffrn_radiation_type     MoK\a
_diffrn_radiation_wavelength     0.71073
_diffrn_radiation_source     'fine-focus sealed tube'
_diffrn_radiation_monochromator     graphite
_diffrn_measurement_device_type     'Bruker SMART APEX CCD'
_diffrn_measurement_method     '\f and \w'
_diffrn_detector_area_resol_mean     ?
_diffrn_reflns_number     12013
_diffrn_reflns_av_R_equivalents     0.0310
_diffrn_reflns_av_sigmaI/netI     0.0316
_diffrn_reflns_theta_min     2.14
_diffrn_reflns_theta_max     25.00
_diffrn_reflns_theta_full     25.00
_diffrn_measured_fraction_theta_max     0.997
_diffrn_measured_fraction_theta_full     0.997
_diffrn_reflns_limit_h_min     -14
_diffrn_reflns_limit_h_max     14
_diffrn_reflns_limit_k_min     -11
_diffrn_reflns_limit_k_max     11
_diffrn_reflns_limit_l_min     -16
_diffrn_reflns_limit_l_max     22
_diffrn_standards_number     0
_diffrn_standards_interval_count     ?
_diffrn_standards_interval_time     ?
_diffrn_standards_decay_%     .
_refine_special_details
;
Refinement of <i>F</i>^2^ against ALL reflections. The weighted <i>R</i>-factor
<i>wR</i> and goodness of fit <i>S</i> are based on <i>F</i>^2^, conventional
<i>R</i>-factors <i>R</i> are based on <i>F</i>, with <i>F</i> set to zero for
negative <i>F</i>^2^. The threshold expression of <i>F</i>^2^ >
\s(<i>F</i>^2^) is used only for calculating <i>R</i>-factors(gt) <i>etc</i>.
and is not relevant to the choice of reflections for refinement.
<i>R</i>-factors based on <i>F</i>^2^ are statistically about twice as large
as those based on <i>F</i>, and <i>R</i>-factors based on ALL data will be
even larger.
;
_reflns_number_total     3704
_reflns_number_gt     3085
_reflns_threshold_expression     I>2\s(I)
_refine_ls_structure_factor_coef     Fsqd
_refine_ls_matrix_type     full
_refine_ls_R_factor_all     0.0683
_refine_ls_R_factor_gt     0.0547
_refine_ls_wR_factor_gt     0.1392
_refine_ls_wR_factor_ref     0.1536
_refine_ls_goodness_of_fit_ref     1.114
_refine_ls_restrained_S_all     1.114
_refine_ls_number_reflns     3704
_refine_ls_number_parameters     285
_refine_ls_number_restraints     1
_refine_ls_hydrogen_treatment     mixed
_refine_ls_weighting_scheme     calc
_refine_ls_weighting_details
       'calc w = 1/[\s^2^(Fo^2^)+(0.0811P)^2^+0.4221P] where P=(Fo^2^+2Fc^2^)/3'
_atom_sites_solution_hydrogens     geom
_atom_sites_solution_primary     direct
_atom_sites_solution_secondary     difmap
_refine_ls_shift/su_max     0.000
_refine_ls_shift/su_mean     0.000
_refine_diff_density_max     0.226
_refine_diff_density_min     -0.256
_refine_ls_extinction_method     none
_refine_ls_extinction_coef     ?
loop_
    _atom_type_symbol
    _atom_type_description
    _atom_type_scat_dispersion_real
    _atom_type_scat_dispersion_imag
    _atom_type_scat_source
    'C' 'C' 0.0033 0.0016
                         'International Tables Vol C Tables 4.2.6.8 and 6.1.1.4'
    'H' 'H' 0.0000 0.0000
                         'International Tables Vol C Tables 4.2.6.8 and 6.1.1.4'
    'N' 'N' 0.0061 0.0033
                         'International Tables Vol C Tables 4.2.6.8 and 6.1.1.4'
    'O' 'O' 0.0106 0.0060
                         'International Tables Vol C Tables 4.2.6.8 and 6.1.1.4'
    'F' 'F' 0.0171 0.0103
                         'International Tables Vol C Tables 4.2.6.8 and 6.1.1.4'
_computing_data_collection     'SMART (Bruker, 2001)'
_computing_cell_refinement     'SAINT (Bruker, 2001)'
_computing_data_reduction     'SAINT (Bruker, 2001)'
_computing_structure_solution     'SHELXS97 (Sheldrick, 2008)'
_computing_structure_refinement     'SHELXL97 (Sheldrick, 2008)'
_computing_molecular_graphics     'PLATON (Spek, 2003)'
_computing_publication_material     'PLATON (Spek, 2003)'
loop_
    _atom_site_type_symbol
    _atom_site_label
    _atom_site_fract_x
    _atom_site_fract_y
    _atom_site_fract_z
    _atom_site_U_iso_or_equiv
    _atom_site_adp_type
    _atom_site_calc_flag
    _atom_site_refinement_flags
    _atom_site_occupancy
    _atom_site_disorder_assembly
    _atom_site_disorder_group
    C C1 0.6274(2) 0.3875(3) 0.22154(16) 0.0778(9) Uani d . 1 . .
    H H1A 0.6429 0.3528 0.2683 0.117 Uiso calc R 1 . .
    H H1B 0.6068 0.4865 0.2236 0.117 Uiso calc R 1 . .
    H H1C 0.6934 0.3769 0.1937 0.117 Uiso calc R 1 . .
    C C2 0.53165(19) 0.3027(3) 0.18861(12) 0.0517(6) Uani d . 1 . .
    C C3 0.55219(19) 0.1809(3) 0.15018(14) 0.0614(7) Uani d . 1 . .
    H H3 0.6261 0.1512 0.1443 0.074 Uiso calc R 1 . .
    C C4 0.46540(18) 0.1021(3) 0.12017(14) 0.0552(6) Uani d . 1 . .
    H H4 0.4809 0.0204 0.0942 0.066 Uiso calc R 1 . .
    C C5 0.35615(17) 0.1450(2) 0.12887(11) 0.0399(5) Uani d . 1 . .
    C C6 0.33266(18) 0.2674(2) 0.16595(12) 0.0473(6) Uani d . 1 . .
    H H6 0.2587 0.2978 0.1708 0.057 Uiso calc R 1 . .
    C C7 0.4207(2) 0.3443(2) 0.19588(13) 0.0525(6) Uani d . 1 . .
    H H7 0.4049 0.4262 0.2216 0.063 Uiso calc R 1 . .
    C C8 0.18880(17) -0.0696(2) 0.01909(11) 0.0406(5) Uani d . 1 . .
    C C9 0.11084(16) -0.0625(2) 0.07421(10) 0.0362(5) Uani d . 1 . .
    C C10 0.16433(16) 0.0224(2) 0.12452(11) 0.0361(5) Uani d . 1 . .
    C C11 0.17644(18) -0.1440(3) -0.04584(12) 0.0468(6) Uani d . 1 . .
    C C12 -0.03810(16) -0.1084(2) 0.14132(11) 0.0371(5) Uani d . 1 . .
    C C13 0.11533(16) 0.0439(2) 0.19173(11) 0.0368(5) Uani d . 1 . .
    C C14 -0.04608(16) -0.0095(2) 0.26283(10) 0.0378(5) Uani d . 1 . .
    C C15 -0.13358(18) 0.0858(2) 0.26853(12) 0.0465(5) Uani d . 1 . .
    H H15 -0.1606 0.1347 0.2291 0.056 Uiso calc R 1 . .
    C C16 -0.1812(2) 0.1083(3) 0.33376(13) 0.0533(6) Uani d . 1 . .
    H H16 -0.2413 0.1709 0.3384 0.064 Uiso calc R 1 . .
    C C17 -0.1383(2) 0.0369(3) 0.39086(12) 0.0544(6) Uani d . 1 . .
    C C18 -0.0514(2) -0.0580(3) 0.38634(12) 0.0555(6) Uani d . 1 . .
    H H18 -0.0241 -0.1056 0.4261 0.067 Uiso calc R 1 . .
    C C19 -0.00515(19) -0.0814(2) 0.32127(12) 0.0481(6) Uani d . 1 . .
    H H19 0.0538 -0.1459 0.3168 0.058 Uiso calc R 1 . .
    C C20 -0.19690(18) -0.2591(2) 0.10305(12) 0.0466(5) Uani d . 1 . .
    H H20A -0.1732 -0.3570 0.1113 0.056 Uiso calc R 1 . .
    H H20B -0.1764 -0.2329 0.0556 0.056 Uiso calc R 1 . .
    C C21 -0.32235(19) -0.2480(3) 0.11024(13) 0.0523(6) Uani d . 1 . .
    H H21A -0.3451 -0.1499 0.1017 0.063 Uiso calc R 1 . .
    H H21B -0.3416 -0.2719 0.1582 0.063 Uiso calc R 1 . .
    C C22 -0.3878(2) -0.3448(3) 0.06021(15) 0.0654(7) Uani d . 1 . .
    H H22A -0.3655 -0.4430 0.0689 0.078 Uiso calc R 1 . .
    H H22B -0.3684 -0.3214 0.0123 0.078 Uiso calc R 1 . .
    C C23 -0.5142(2) -0.3322(4) 0.0676(2) 0.1029(13) Uani d . 1 . .
    H H23A -0.5328 -0.3385 0.1164 0.154 Uiso calc R 1 . .
    H H23B -0.5507 -0.4081 0.0420 0.154 Uiso calc R 1 . .
    H H23C -0.5392 -0.2419 0.0491 0.154 Uiso calc R 1 . .
    F F1 -0.18395(16) 0.0621(2) 0.45430(8) 0.0869(6) Uani d . 1 . .
    N N1 0.26695(13) 0.06138(18) 0.09789(9) 0.0396(4) Uani d . 1 . .
    N N2 0.28234(14) 0.0051(2) 0.03381(9) 0.0437(5) Uani d . 1 . .
    N N3 0.16543(19) -0.2048(3) -0.09756(11) 0.0671(6) Uani d . 1 . .
    N N4 0.00947(14) -0.12733(18) 0.08064(9) 0.0386(4) Uani d . 1 . .
    N N5 0.01053(13) -0.02716(18) 0.19646(8) 0.0373(4) Uani d . 1 . .
    N N6 -0.13968(15) -0.1649(2) 0.15346(9) 0.0452(5) Uani d D 1 . .
    H H6A -0.1566(19) -0.175(3) 0.1970(6) 0.054 Uiso d D 1 . .
    O O1 0.15378(12) 0.11047(17) 0.24170(8) 0.0502(4) Uani d . 1 . .
loop_
    _atom_site_aniso_label
    _atom_site_aniso_U_11
    _atom_site_aniso_U_22
    _atom_site_aniso_U_33
    _atom_site_aniso_U_12
    _atom_site_aniso_U_13
    _atom_site_aniso_U_23
    C1 0.0649(18) 0.080(2) 0.087(2) -0.0194(15) -0.0151(16) -0.0128(16)
    C2 0.0469(13) 0.0553(14) 0.0527(14) -0.0113(11) -0.0035(10) 0.0014(11)
    C3 0.0333(12) 0.0704(17) 0.0807(19) -0.0020(11) 0.0045(12) -0.0152(14)
    C4 0.0386(12) 0.0573(15) 0.0698(17) -0.0003(10) 0.0073(11) -0.0186(12)
    C5 0.0375(11) 0.0428(12) 0.0395(12) -0.0042(9) 0.0018(9) 0.0025(9)
    C6 0.0379(11) 0.0435(12) 0.0605(14) 0.0020(9) 0.0013(10) 0.0014(11)
    C7 0.0520(14) 0.0427(13) 0.0628(15) -0.0041(10) 0.0031(11) -0.0073(11)
    C8 0.0373(11) 0.0505(12) 0.0340(11) -0.0020(9) 0.0000(9) 0.0006(9)
    C9 0.0353(10) 0.0389(11) 0.0344(11) 0.0006(8) -0.0018(8) 0.0031(9)
    C10 0.0330(10) 0.0376(11) 0.0377(11) 0.0011(8) 0.0004(8) 0.0013(9)
    C11 0.0417(12) 0.0613(14) 0.0375(13) -0.0070(10) 0.0064(9) 0.0005(11)
    C12 0.0357(11) 0.0395(11) 0.0359(12) -0.0004(8) -0.0031(9) 0.0030(9)
    C13 0.0337(10) 0.0394(11) 0.0372(11) 0.0023(8) -0.0025(8) -0.0008(9)
    C14 0.0347(10) 0.0422(11) 0.0365(11) -0.0046(9) 0.0012(8) -0.0023(9)
    C15 0.0422(12) 0.0484(13) 0.0490(14) -0.0015(10) 0.0025(10) 0.0043(10)
    C16 0.0468(13) 0.0523(14) 0.0615(16) 0.0020(10) 0.0162(11) -0.0049(12)
    C17 0.0598(15) 0.0617(15) 0.0423(14) -0.0120(12) 0.0157(11) -0.0092(12)
    C18 0.0569(15) 0.0720(16) 0.0376(13) -0.0013(12) 0.0001(10) 0.0037(12)
    C19 0.0466(12) 0.0561(14) 0.0418(13) 0.0063(10) 0.0014(10) 0.0032(10)
    C20 0.0452(12) 0.0517(13) 0.0430(13) -0.0091(10) -0.0007(10) -0.0018(10)
    C21 0.0459(13) 0.0547(14) 0.0561(15) -0.0105(11) 0.0009(11) -0.0026(11)
    C22 0.0543(15) 0.0717(18) 0.0700(17) -0.0164(13) -0.0053(13) -0.0101(14)
    C23 0.0517(17) 0.104(3) 0.152(3) -0.0189(17) -0.0184(19) -0.032(2)
    F1 0.0979(12) 0.1106(14) 0.0536(10) 0.0002(10) 0.0339(9) -0.0121(9)
    N1 0.0336(9) 0.0448(10) 0.0405(10) -0.0028(7) 0.0036(7) -0.0026(8)
    N2 0.0391(10) 0.0533(11) 0.0390(10) -0.0034(8) 0.0039(8) -0.0027(8)
    N3 0.0729(15) 0.0862(16) 0.0425(12) -0.0188(12) 0.0066(10) -0.0109(12)
    N4 0.0366(9) 0.0445(10) 0.0346(10) -0.0043(7) -0.0011(7) 0.0006(7)
    N5 0.0342(9) 0.0461(10) 0.0316(9) -0.0027(7) 0.0016(7) -0.0008(7)
    N6 0.0430(10) 0.0552(11) 0.0374(10) -0.0145(8) 0.0036(8) -0.0004(9)
    O1 0.0453(9) 0.0611(10) 0.0442(9) -0.0109(7) 0.0015(7) -0.0139(7)
_geom_special_details
;
All e.s.d.'s (except the e.s.d. in the dihedral angle between two l.s. planes)
are estimated using the full covariance matrix. The cell e.s.d.'s are taken
into account individually in the estimation of e.s.d.'s in distances, angles
and torsion angles; correlations between e.s.d.'s in cell parameters are only
used when they are defined by crystal symmetry. An approximate (isotropic)
treatment of cell e.s.d.'s is used for estimating e.s.d.'s involving l.s.
planes.
;
loop_
    _geom_bond_atom_site_label_1
    _geom_bond_atom_site_label_2
    _geom_bond_site_symmetry_2
    _geom_bond_distance
    _geom_bond_publ_flag
    C1 C2 . 1.512(3) ?
    C1 H1A . 0.9600 ?
    C1 H1B . 0.9600 ?
    C1 H1C . 0.9600 ?
    C2 C3 . 1.379(3) ?
    C2 C7 . 1.384(3) ?
    C3 C4 . 1.382(3) ?
    C3 H3 . 0.9300 ?
    C4 C5 . 1.372(3) ?
    C4 H4 . 0.9300 ?
    C5 C6 . 1.376(3) ?
    C5 N1 . 1.434(3) ?
    C6 C7 . 1.382(3) ?
    C6 H6 . 0.9300 ?
    C7 H7 . 0.9300 ?
    C8 N2 . 1.338(3) ?
    C8 C9 . 1.414(3) ?
    C8 C11 . 1.422(3) ?
    C9 N4 . 1.356(3) ?
    C9 C10 . 1.387(3) ?
    C10 N1 . 1.379(2) ?
    C10 C13 . 1.429(3) ?
    C11 N3 . 1.141(3) ?
    C12 N4 . 1.307(3) ?
    C12 N6 . 1.342(3) ?
    C12 N5 . 1.409(3) ?
    C13 O1 . 1.217(2) ?
    C13 N5 . 1.416(3) ?
    C14 C15 . 1.375(3) ?
    C14 C19 . 1.379(3) ?
    C14 N5 . 1.451(3) ?
    C15 C16 . 1.389(3) ?
    C15 H15 . 0.9300 ?
    C16 C17 . 1.364(3) ?
    C16 H16 . 0.9300 ?
    C17 F1 . 1.353(3) ?
    C17 C18 . 1.366(3) ?
    C18 C19 . 1.381(3) ?
    C18 H18 . 0.9300 ?
    C19 H19 . 0.9300 ?
    C20 N6 . 1.460(3) ?
    C20 C21 . 1.503(3) ?
    C20 H20A . 0.9700 ?
    C20 H20B . 0.9700 ?
    C21 C22 . 1.516(3) ?
    C21 H21A . 0.9700 ?
    C21 H21B . 0.9700 ?
    C22 C23 . 1.516(4) ?
    C22 H22A . 0.9700 ?
    C22 H22B . 0.9700 ?
    C23 H23A . 0.9600 ?
    C23 H23B . 0.9600 ?
    C23 H23C . 0.9600 ?
    N1 N2 . 1.343(2) ?
    N6 H6A . 0.861(10) ?
loop_
    _geom_angle_atom_site_label_1
    _geom_angle_atom_site_label_2
    _geom_angle_atom_site_label_3
    _geom_angle_site_symmetry_1
    _geom_angle_site_symmetry_3
    _geom_angle
    _geom_angle_publ_flag
    C2 C1 H1A . . 109.5 ?
    C2 C1 H1B . . 109.5 ?
    H1A C1 H1B . . 109.5 ?
    C2 C1 H1C . . 109.5 ?
    H1A C1 H1C . . 109.5 ?
    H1B C1 H1C . . 109.5 ?
    C3 C2 C7 . . 117.7(2) ?
    C3 C2 C1 . . 120.9(2) ?
    C7 C2 C1 . . 121.4(2) ?
    C2 C3 C4 . . 121.5(2) ?
    C2 C3 H3 . . 119.3 ?
    C4 C3 H3 . . 119.3 ?
    C5 C4 C3 . . 119.6(2) ?
    C5 C4 H4 . . 120.2 ?
    C3 C4 H4 . . 120.2 ?
    C4 C5 C6 . . 120.5(2) ?
    C4 C5 N1 . . 118.90(19) ?
    C6 C5 N1 . . 120.57(18) ?
    C5 C6 C7 . . 119.0(2) ?
    C5 C6 H6 . . 120.5 ?
    C7 C6 H6 . . 120.5 ?
    C6 C7 C2 . . 121.8(2) ?
    C6 C7 H7 . . 119.1 ?
    C2 C7 H7 . . 119.1 ?
    N2 C8 C9 . . 111.97(18) ?
    N2 C8 C11 . . 120.53(19) ?
    C9 C8 C11 . . 127.50(19) ?
    N4 C9 C10 . . 126.10(19) ?
    N4 C9 C8 . . 129.92(18) ?
    C10 C9 C8 . . 103.89(17) ?
    N1 C10 C9 . . 107.14(17) ?
    N1 C10 C13 . . 132.08(18) ?
    C9 C10 C13 . . 120.51(18) ?
    N3 C11 C8 . . 179.1(3) ?
    N4 C12 N6 . . 120.35(18) ?
    N4 C12 N5 . . 123.46(17) ?
    N6 C12 N5 . . 116.17(18) ?
    O1 C13 N5 . . 120.49(18) ?
    O1 C13 C10 . . 128.07(19) ?
    N5 C13 C10 . . 111.42(16) ?
    C15 C14 C19 . . 120.5(2) ?
    C15 C14 N5 . . 120.46(18) ?
    C19 C14 N5 . . 118.84(18) ?
    C14 C15 C16 . . 119.4(2) ?
    C14 C15 H15 . . 120.3 ?
    C16 C15 H15 . . 120.3 ?
    C17 C16 C15 . . 118.9(2) ?
    C17 C16 H16 . . 120.5 ?
    C15 C16 H16 . . 120.5 ?
    F1 C17 C16 . . 118.2(2) ?
    F1 C17 C18 . . 119.1(2) ?
    C16 C17 C18 . . 122.6(2) ?
    C17 C18 C19 . . 118.3(2) ?
    C17 C18 H18 . . 120.8 ?
    C19 C18 H18 . . 120.8 ?
    C14 C19 C18 . . 120.2(2) ?
    C14 C19 H19 . . 119.9 ?
    C18 C19 H19 . . 119.9 ?
    N6 C20 C21 . . 110.36(18) ?
    N6 C20 H20A . . 109.6 ?
    C21 C20 H20A . . 109.6 ?
    N6 C20 H20B . . 109.6 ?
    C21 C20 H20B . . 109.6 ?
    H20A C20 H20B . . 108.1 ?
    C20 C21 C22 . . 113.5(2) ?
    C20 C21 H21A . . 108.9 ?
    C22 C21 H21A . . 108.9 ?
    C20 C21 H21B . . 108.9 ?
    C22 C21 H21B . . 108.9 ?
    H21A C21 H21B . . 107.7 ?
    C21 C22 C23 . . 113.0(2) ?
    C21 C22 H22A . . 109.0 ?
    C23 C22 H22A . . 109.0 ?
    C21 C22 H22B . . 109.0 ?
    C23 C22 H22B . . 109.0 ?
    H22A C22 H22B . . 107.8 ?
    C22 C23 H23A . . 109.5 ?
    C22 C23 H23B . . 109.5 ?
    H23A C23 H23B . . 109.5 ?
    C22 C23 H23C . . 109.5 ?
    H23A C23 H23C . . 109.5 ?
    H23B C23 H23C . . 109.5 ?
    N2 N1 C10 . . 111.51(16) ?
    N2 N1 C5 . . 118.25(16) ?
    C10 N1 C5 . . 130.19(17) ?
    C8 N2 N1 . . 105.48(16) ?
    C12 N4 C9 . . 114.82(17) ?
    C12 N5 C13 . . 123.64(16) ?
    C12 N5 C14 . . 121.19(16) ?
    C13 N5 C14 . . 115.17(15) ?
    C12 N6 C20 . . 122.23(18) ?
    C12 N6 H6A . . 116.0(16) ?
    C20 N6 H6A . . 116.6(16) ?
loop_
    _geom_torsion_atom_site_label_1
    _geom_torsion_atom_site_label_2
    _geom_torsion_atom_site_label_3
    _geom_torsion_atom_site_label_4
    _geom_torsion_site_symmetry_1
    _geom_torsion_site_symmetry_2
    _geom_torsion_site_symmetry_3
    _geom_torsion_site_symmetry_4
    _geom_torsion
    _geom_torsion_publ_flag
    C7 C2 C3 C4 . . . . -0.4(4) ?
    C1 C2 C3 C4 . . . . 179.6(3) ?
    C2 C3 C4 C5 . . . . -0.3(4) ?
    C3 C4 C5 C6 . . . . 1.3(4) ?
    C3 C4 C5 N1 . . . . -179.5(2) ?
    C4 C5 C6 C7 . . . . -1.7(3) ?
    N1 C5 C6 C7 . . . . 179.2(2) ?
    C5 C6 C7 C2 . . . . 1.0(4) ?
    C3 C2 C7 C6 . . . . 0.0(4) ?
    C1 C2 C7 C6 . . . . -180.0(2) ?
    N2 C8 C9 N4 . . . . -177.1(2) ?
    C11 C8 C9 N4 . . . . 3.1(4) ?
    N2 C8 C9 C10 . . . . -0.3(2) ?
    C11 C8 C9 C10 . . . . 179.8(2) ?
    N4 C9 C10 N1 . . . . 177.48(18) ?
    C8 C9 C10 N1 . . . . 0.6(2) ?
    N4 C9 C10 C13 . . . . 2.7(3) ?
    C8 C9 C10 C13 . . . . -174.26(18) ?
    N2 C8 C11 N3 . . . . 159(18) ?
    C9 C8 C11 N3 . . . . -21(18) ?
    N1 C10 C13 O1 . . . . 3.8(4) ?
    C9 C10 C13 O1 . . . . 177.1(2) ?
    N1 C10 C13 N5 . . . . -174.8(2) ?
    C9 C10 C13 N5 . . . . -1.5(3) ?
    C19 C14 C15 C16 . . . . -0.5(3) ?
    N5 C14 C15 C16 . . . . -175.46(19) ?
    C14 C15 C16 C17 . . . . 1.2(3) ?
    C15 C16 C17 F1 . . . . 178.7(2) ?
    C15 C16 C17 C18 . . . . -1.2(4) ?
    F1 C17 C18 C19 . . . . -179.4(2) ?
    C16 C17 C18 C19 . . . . 0.4(4) ?
    C15 C14 C19 C18 . . . . -0.3(3) ?
    N5 C14 C19 C18 . . . . 174.8(2) ?
    C17 C18 C19 C14 . . . . 0.3(4) ?
    N6 C20 C21 C22 . . . . -179.1(2) ?
    C20 C21 C22 C23 . . . . -179.7(3) ?
    C9 C10 N1 N2 . . . . -0.6(2) ?
    C13 C10 N1 N2 . . . . 173.4(2) ?
    C9 C10 N1 C5 . . . . -178.14(19) ?
    C13 C10 N1 C5 . . . . -4.2(4) ?
    C4 C5 N1 N2 . . . . -38.9(3) ?
    C6 C5 N1 N2 . . . . 140.2(2) ?
    C4 C5 N1 C10 . . . . 138.4(2) ?
    C6 C5 N1 C10 . . . . -42.4(3) ?
    C9 C8 N2 N1 . . . . 0.0(2) ?
    C11 C8 N2 N1 . . . . 179.83(19) ?
    C10 N1 N2 C8 . . . . 0.4(2) ?
    C5 N1 N2 C8 . . . . 178.24(17) ?
    N6 C12 N4 C9 . . . . 178.61(18) ?
    N5 C12 N4 C9 . . . . 0.1(3) ?
    C10 C9 N4 C12 . . . . -1.8(3) ?
    C8 C9 N4 C12 . . . . 174.3(2) ?
    N4 C12 N5 C13 . . . . 0.7(3) ?
    N6 C12 N5 C13 . . . . -177.79(18) ?
    N4 C12 N5 C14 . . . . 179.94(18) ?
    N6 C12 N5 C14 . . . . 1.4(3) ?
    O1 C13 N5 C12 . . . . -178.73(18) ?
    C10 C13 N5 C12 . . . . 0.0(3) ?
    O1 C13 N5 C14 . . . . 2.0(3) ?
    C10 C13 N5 C14 . . . . -179.23(16) ?
    C15 C14 N5 C12 . . . . -78.0(2) ?
    C19 C14 N5 C12 . . . . 106.9(2) ?
    C15 C14 N5 C13 . . . . 101.2(2) ?
    C19 C14 N5 C13 . . . . -73.8(2) ?
    N4 C12 N6 C20 . . . . 5.5(3) ?
    N5 C12 N6 C20 . . . . -175.88(18) ?
    C21 C20 N6 C12 . . . . -152.0(2) ?
loop_
    _geom_hbond_atom_site_label_D
    _geom_hbond_atom_site_label_H
    _geom_hbond_atom_site_label_A
    _geom_hbond_site_symmetry_A
    _geom_hbond_distance_DH
    _geom_hbond_distance_HA
    _geom_hbond_distance_DA
    _geom_hbond_angle_DHA
    _geom_hbond_publ_flag
    N6 H6A O1 2_545 0.861(10) 2.32(2) 2.904(2) 125(2) yes
    C15 H15 N3 3 0.93 2.58 3.449(3) 154.9 yes
    C19 H19 N3 4_556 0.93 2.50 3.219(3) 133.9 yes
    C6 H6 Cg1 2_555 0.93 2.82 3.671(2) 152 yes
