# Supplementary material for: 5-Butyl­amino-6-(4-fluoro­phen­yl)-7-oxo-1-p-tolyl-6,7-dihydro-1H-pyrazolo[4,3-d]pyrimidine-3-carbonitrile
Source: Acta Crystallogr Sect E Struct Rep Online. 2008 Apr 16;64(Pt 5):o845. doi: 10.1107/S1600536808009744 (PMC2961236; doi:10.1107/S1600536808009744)
Supplement: Supplementary file 2 [file e-64-0o845-Isup2.hkl]

# 
# h,k,l, Fc-squared, Fo-squared, sigma(Fo-squared) and status flag 
# 
data_I
_shelx_title ' 071025am in P2(1)/c' 
_shelx_refln_list_code          4 
_shelx_F_calc_maximum      189.12 
_exptl_crystal_F_000       872.00 
_reflns_d_resolution_high  0.8408 
 
loop_ 
 _symmetry_equiv_pos_as_xyz 
 'x, y, z' 
 '-x, y+1/2, -z+1/2' 
 '-x, -y, -z' 
 'x, -y-1/2, z-1/2' 
 
_cell_length_a    11.8800 
_cell_length_b     9.3602 
_cell_length_c    19.0053 
_cell_angle_alpha  90.000 
_cell_angle_beta   91.178 
_cell_angle_gamma  90.000 
 
_shelx_F_squared_multiplier     1.000 
 
loop_ 
 _refln_index_h 
 _refln_index_k 
 _refln_index_l 
 _refln_F_squared_calc 
 _refln_F_squared_meas 
 _refln_F_squared_sigma 
 _refln_observed_status 
   3   0   0     7960.86        0.28      0.59 o 
   8   0   0       32.57        3.39      3.89 o 
  10   0   0      129.58       67.83      8.20 o 
  11   0   0      314.23      261.86     15.51 o 
  12   0   0       10.52       15.91      3.37 o 
  13   0   0       48.63       54.88      5.80 o 
  14   0   0       41.42       56.46      8.24 o 
   1   1   0     2319.56     2378.74     28.50 o 
   2   1   0     3595.05     3812.83     41.31 o 
   3   1   0       36.77       41.60      1.49 o 
   4   1   0     4648.86     5109.45     77.47 o 
   5   1   0      516.18      614.05     12.08 o 
   6   1   0      138.27      186.30      5.69 o 
   7   1   0      159.74      184.70      7.76 o 
   8   1   0       47.00       46.15      2.96 o 
   9   1   0        2.78        4.71      1.50 o 
  10   1   0      349.00      346.12      8.26 o 
  11   1   0       75.22      102.02      7.47 o 
  12   1   0       44.03       51.37      4.08 o 
  13   1   0        8.06        4.00      5.56 o 
  14   1   0       51.80       60.62      6.48 o 
   0   2   0     5745.91     5896.41    110.47 o 
   1   2   0    23727.94    22657.93    305.84 o 
   2   2   0      229.63      209.81      3.76 o 
   3   2   0       49.00       53.78      1.95 o 
   4   2   0      439.60      413.94      6.38 o 
   5   2   0       24.00       39.23      2.40 o 
   6   2   0      123.97      109.58      3.22 o 
   7   2   0     1051.09     1133.93     17.32 o 
   8   2   0      479.97      490.53      9.81 o 
   9   2   0      358.19      355.47      8.36 o 
  10   2   0       20.61       26.86      2.54 o 
  11   2   0       57.46       53.63      3.98 o 
  12   2   0       46.11       55.38      4.94 o 
  13   2   0       41.52       42.83      6.03 o 
   1   3   0     2513.74     2566.73     31.62 o 
   2   3   0      435.53      409.26      6.58 o 
   3   3   0      868.12      856.38     12.93 o 
   4   3   0      241.84      250.24      5.07 o 
   5   3   0     3682.59     4116.67     50.86 o 
   6   3   0      400.37      417.03      7.95 o 
   7   3   0       44.57       44.20      2.79 o 
   8   3   0      262.05      232.49      6.07 o 
   9   3   0      742.83      705.92     14.90 o 
  10   3   0      168.96      160.94     13.22 o 
  11   3   0       55.42       50.00      5.19 o 
  12   3   0       41.46       41.31      5.17 o 
  13   3   0       18.22       26.38      4.44 o 
   0   4   0     1578.99     1589.53     33.04 o 
   1   4   0       41.86       48.64      2.13 o 
   2   4   0     1448.04     1453.57     21.94 o 
   3   4   0      438.19      465.68      7.89 o 
   4   4   0      448.55      469.34      8.20 o 
   5   4   0     1277.46     1286.20     18.33 o 
   6   4   0      149.52      133.60      4.25 o 
   7   4   0       13.10        9.22      1.94 o 
   8   4   0      343.90      308.02      8.66 o 
   9   4   0       56.83       62.34      5.39 o 
  10   4   0       38.76       32.87      4.44 o 
  11   4   0       33.06       29.99      4.41 o 
  12   4   0        0.46        0.00      2.90 o 
  13   4   0       20.59       25.29      4.72 o 
   1   5   0       26.37       23.71      1.71 o 
   2   5   0      199.22      184.86      4.49 o 
   3   5   0      641.06      611.60     10.07 o 
   4   5   0      709.87      703.96     11.39 o 
   5   5   0      510.47      472.45     13.92 o 
   6   5   0        0.21        1.25      1.40 o 
   7   5   0      302.72      256.41      7.76 o 
   8   5   0       44.93       45.27      3.97 o 
   9   5   0       19.54       19.01      3.45 o 
  10   5   0       32.70       35.78      4.77 o 
  11   5   0        6.54        5.56      3.29 o 
  12   5   0        8.21       12.46      3.62 o 
   0   6   0       54.21       50.12      9.21 o 
   1   6   0      487.78      467.72      7.97 o 
   2   6   0      410.01      384.50      7.53 o 
   3   6   0        9.95       14.30      2.51 o 
   4   6   0        2.62        3.11      1.57 o 
   5   6   0        6.77        5.75      1.82 o 
   6   6   0      110.04      108.08      5.25 o 
   7   6   0       60.70       65.09      5.57 o 
   8   6   0       38.36       43.94      5.02 o 
   9   6   0       99.33       91.22      7.17 o 
  10   6   0       38.95       31.89      4.57 o 
  11   6   0        3.36        4.66      2.76 o 
   1   7   0        2.76        2.60      1.27 o 
   2   7   0       15.76       19.96      2.60 o 
   3   7   0        0.01        2.53      1.61 o 
   4   7   0        3.40        5.70      1.99 o 
   5   7   0       49.12       48.31      5.62 o 
   6   7   0       10.60       13.63      2.58 o 
   7   7   0      471.94      437.91     13.80 o 
   8   7   0      109.98      100.16      7.46 o 
   9   7   0       17.56       12.38      3.39 o 
  10   7   0       13.16       10.63      4.00 o 
   0   8   0       40.09       34.01     10.66 o 
   1   8   0        3.09        2.42      2.14 o 
   2   8   0        8.06        9.09      2.15 o 
   3   8   0      454.49      430.28     10.91 o 
   4   8   0        6.43        6.74      2.22 o 
   5   8   0      108.45      113.35      7.50 o 
   6   8   0      220.98      186.86      8.77 o 
   7   8   0       15.04       21.72      4.33 o 
   8   8   0       49.21       45.74      5.53 o 
   9   8   0       22.72       17.63      4.12 o 
   1   9   0      304.17      313.01      9.79 o 
   2   9   0        0.35        1.01      2.64 o 
   3   9   0       35.01       40.38      4.04 o 
   4   9   0       33.03       35.49      4.85 o 
   5   9   0       87.48       95.18      7.20 o 
   6   9   0       11.16        9.45      3.21 o 
   7   9   0       11.19        7.76      3.44 o 
   8   9   0       23.73       21.16      4.46 o 
   0  10   0       40.57       23.56     21.83 o 
   1  10   0        1.76        9.42      2.85 o 
   2  10   0       62.15       63.07      6.33 o 
   3  10   0        5.04        4.83      8.88 o 
   4  10   0       97.81      100.57     10.06 o 
   5  10   0        0.09        2.84      3.05 o 
   6  10   0        1.62        6.17      3.41 o 
   1  11   0        7.72       16.76      4.46 o 
   2  11   0      104.00      119.29     11.35 o 
 -14   1   1       20.62       27.93      4.70 o 
 -13   1   1        8.48       18.65      3.95 o 
 -12   1   1       48.54       51.75      5.38 o 
 -11   1   1      612.61      565.73     11.63 o 
 -10   1   1      154.91      162.38      5.41 o 
  -9   1   1      111.22       96.95      4.09 o 
  -8   1   1        9.07        7.64      1.55 o 
  -7   1   1       67.32       62.87      3.12 o 
  -6   1   1      274.81      271.54      7.64 o 
  -5   1   1     1827.16     1911.68     24.59 o 
  -4   1   1      711.11      727.27     10.42 o 
  -3   1   1       98.65       89.72      2.70 o 
  -2   1   1     6087.01     6195.76     80.59 o 
  -1   1   1     1778.88     1989.80     26.53 o 
   0   1   1     5140.48     5474.99     96.80 o 
   1   1   1      146.92      123.09      3.49 o 
   2   1   1      274.55      277.86      5.23 o 
   3   1   1      678.68      655.04     10.25 o 
   4   1   1      382.16      379.06      8.03 o 
   5   1   1        1.12        0.54      0.74 o 
   6   1   1      470.32      581.35     12.26 o 
   7   1   1     2293.06     2464.51     41.07 o 
   8   1   1      359.90      412.90     10.63 o 
   9   1   1       31.37       30.05      2.97 o 
  10   1   1      168.13      169.82      5.54 o 
  11   1   1      105.05      106.95      4.78 o 
  12   1   1       75.50       81.82      5.83 o 
  13   1   1      170.07      179.75      7.74 o 
  14   1   1       84.42       63.49     10.92 o 
 -13   2   1       24.46       23.95      4.25 o 
 -12   2   1       24.32       27.80      3.60 o 
 -11   2   1      102.56       88.36      4.84 o 
 -10   2   1       30.39       46.92      3.51 o 
  -9   2   1      871.07      820.03     14.01 o 
  -8   2   1        1.70        4.72      1.45 o 
  -7   2   1        6.00        6.16      2.02 o 
  -6   2   1     1374.49     1454.91     20.02 o 
  -5   2   1      491.16      602.20     10.57 o 
  -4   2   1     1512.03     1664.18     23.88 o 
  -3   2   1     8330.82     8758.07    103.15 o 
  -2   2   1     6287.52     6646.39     78.52 o 
  -1   2   1     1336.23     1300.22     16.41 o 
   0   2   1      422.49      457.77      6.49 o 
   1   2   1      132.15      118.50      3.14 o 
   2   2   1     6107.51     6786.28     89.56 o 
   3   2   1    16003.69    15685.00    293.80 o 
   4   2   1     1339.62     1455.75     17.60 o 
   5   2   1      346.37      352.40      6.03 o 
   6   2   1       55.50       51.10      2.41 o 
   7   2   1       47.56       41.25      2.43 o 
   8   2   1      188.51      172.75      4.65 o 
   9   2   1       38.46       38.56      2.80 o 
  10   2   1      323.45      308.59      7.13 o 
  11   2   1       15.00       19.76      2.66 o 
  12   2   1       42.88       50.00      4.09 o 
  13   2   1        9.87        8.36      3.39 o 
 -13   3   1        4.73       11.88      3.61 o 
 -12   3   1       71.89       66.65      6.37 o 
 -11   3   1        1.46        2.36      2.71 o 
 -10   3   1      530.96      461.09     15.89 o 
  -9   3   1      319.59      299.33     10.27 o 
  -8   3   1      325.73      310.32      7.21 o 
  -7   3   1       12.90       13.59      1.77 o 
  -6   3   1     2066.88     2164.16     28.74 o 
  -5   3   1      659.26      759.01     11.77 o 
  -4   3   1       55.60       61.60      2.44 o 
  -3   3   1       88.93       79.37      2.80 o 
  -2   3   1      135.06      135.24      3.18 o 
  -1   3   1      269.92      283.12      4.59 o 
   0   3   1       19.40       15.53      1.44 o 
   1   3   1     6298.26     6385.58    111.07 o 
   2   3   1     1131.08     1165.69     15.53 o 
   3   3   1      161.92      129.47      3.08 o 
   4   3   1     2459.55     2589.31     32.71 o 
   5   3   1      371.04      398.73      7.29 o 
   6   3   1       16.45       18.78      1.70 o 
   7   3   1        1.16        4.83      1.28 o 
   8   3   1       17.64       17.45      1.89 o 
   9   3   1       10.74       16.50      2.34 o 
  10   3   1       47.66       52.10      3.94 o 
  11   3   1       17.65       18.15      2.64 o 
  12   3   1       47.33       49.95      4.84 o 
  13   3   1       65.16       93.62      9.62 o 
 -13   4   1        9.34        8.94      4.18 o 
 -12   4   1        5.07        7.14      3.23 o 
 -11   4   1        0.35        2.84      2.69 o 
 -10   4   1        0.26        0.85      2.36 o 
  -9   4   1        0.28        1.93      2.28 o 
  -8   4   1      135.69      126.67      6.10 o 
  -7   4   1       88.06       97.93      3.86 o 
  -6   4   1       14.14       19.17      1.95 o 
  -5   4   1      483.26      529.41      9.25 o 
  -4   4   1        0.01        0.95      1.02 o 
  -3   4   1     1466.35     1563.01     20.94 o 
  -2   4   1     1323.85     1379.53     18.61 o 
  -1   4   1     2319.76     2463.70     28.61 o 
   0   4   1      440.81      401.29      8.35 o 
   1   4   1      789.33      739.55     24.29 o 
   2   4   1     1421.39     1375.14     18.47 o 
   3   4   1     4197.81     4417.44     53.91 o 
   4   4   1     2900.51     2849.39     40.53 o 
   5   4   1      989.69      986.35     14.71 o 
   6   4   1       11.59       23.57      2.60 o 
   7   4   1      264.18      283.69      7.90 o 
   8   4   1      410.15      380.93     13.20 o 
   9   4   1       13.74       19.96      2.94 o 
  10   4   1      204.21      223.06      7.88 o 
  11   4   1      164.31      147.12      8.08 o 
  12   4   1        2.05        0.00      2.81 o 
  13   4   1        1.11        6.06      3.42 o 
 -12   5   1       28.28       36.32      5.42 o 
 -11   5   1       88.63       82.66      7.15 o 
 -10   5   1        0.00        3.02      2.59 o 
  -9   5   1      132.94      126.45      7.54 o 
  -8   5   1        0.84        0.00      1.82 o 
  -7   5   1      183.31      186.81      7.06 o 
  -6   5   1       63.66       58.86      3.92 o 
  -5   5   1       54.29       52.70      2.93 o 
  -4   5   1       60.40       64.45      3.23 o 
  -3   5   1      215.44      213.23      5.04 o 
  -2   5   1      146.37      125.64      6.12 o 
  -1   5   1       13.89       17.68      2.82 o 
   0   5   1        3.02        3.48      0.94 o 
   1   5   1      404.84      368.22      7.54 o 
   2   5   1      924.76      899.38     13.37 o 
   3   5   1       13.24       21.18      2.72 o 
   4   5   1       78.90       84.72      3.97 o 
   5   5   1       15.31       19.53      2.58 o 
   6   5   1        3.82        5.26      1.71 o 
   7   5   1       59.44       57.88      4.27 o 
   8   5   1       44.20       41.10      3.85 o 
   9   5   1        2.85        3.42      2.19 o 
  10   5   1        3.49        7.74      3.04 o 
  11   5   1       20.90       21.44      4.22 o 
  12   5   1        1.46        6.21      3.09 o 
 -11   6   1        0.74        1.09      2.93 o 
 -10   6   1       19.35       18.61      4.16 o 
  -9   6   1       15.48       20.20      3.83 o 
  -8   6   1       24.18       27.70      4.10 o 
  -7   6   1      154.09      143.17     11.42 o 
  -6   6   1        9.63       13.35      2.37 o 
  -5   6   1        1.43        1.89      1.46 o 
  -4   6   1        3.02        2.51      1.59 o 
  -3   6   1       78.21       76.84      3.30 o 
  -2   6   1      108.06      110.62      3.73 o 
  -1   6   1        0.07        0.63      0.96 o 
   0   6   1       12.39       23.93      1.90 o 
   1   6   1       40.64       48.43      2.90 o 
   2   6   1       14.24       13.07      1.55 o 
   3   6   1       88.75       95.32      4.37 o 
   4   6   1      113.32      107.29      4.65 o 
   5   6   1        0.72        0.72      2.06 o 
   6   6   1      343.24      311.82      8.86 o 
   7   6   1        0.63        2.12      2.39 o 
   8   6   1       96.55       98.73      5.70 o 
   9   6   1        0.01        0.98      2.34 o 
  10   6   1        0.00        2.27      2.46 o 
  11   6   1        1.32        2.62      3.12 o 
 -10   7   1        2.96        8.60      3.11 o 
  -9   7   1       10.99       14.04      3.50 o 
  -8   7   1       16.26       18.51      3.76 o 
  -7   7   1       48.89       51.52      8.55 o 
  -6   7   1      409.75      376.54     12.12 o 
  -5   7   1       72.98       73.82      4.73 o 
  -4   7   1      127.45      126.16      5.24 o 
  -3   7   1       49.94       55.37      3.93 o 
  -2   7   1        5.96       11.57      2.20 o 
  -1   7   1      118.25      137.34      4.14 o 
   0   7   1      133.59      119.97      3.94 o 
   1   7   1       20.56       13.90      2.03 o 
   2   7   1       14.83       12.25      2.00 o 
   3   7   1      150.28      142.53      7.76 o 
   4   7   1        0.10        2.00      1.73 o 
   5   7   1      435.19      411.72     10.56 o 
   6   7   1       78.40       77.27      5.10 o 
   7   7   1        3.26        3.46      3.90 o 
   8   7   1        3.33        7.97      3.23 o 
   9   7   1       23.99       21.59      4.10 o 
  10   7   1       21.08       14.83      3.39 o 
  -9   8   1        2.16        1.71      3.27 o 
  -8   8   1       11.21        4.76      3.14 o 
  -7   8   1       48.83       50.33      5.56 o 
  -6   8   1       18.24       22.52      5.01 o 
  -5   8   1       32.80       43.00      4.99 o 
  -4   8   1       16.04       24.65      4.22 o 
  -3   8   1      198.94      181.79      8.67 o 
  -2   8   1       82.26       83.29      4.99 o 
  -1   8   1      175.30      166.26      6.53 o 
   0   8   1        3.38        2.21      1.94 o 
   1   8   1        0.21        2.99      1.61 o 
   2   8   1       26.63       26.56      2.75 o 
   3   8   1       17.69       16.20      2.73 o 
   4   8   1        1.74        3.01      2.04 o 
   5   8   1      272.45      253.18      8.32 o 
   6   8   1       27.95       30.53      5.19 o 
   7   8   1       77.68       86.58      7.25 o 
   8   8   1        3.69        5.37      2.99 o 
   9   8   1       11.21       14.64      5.42 o 
  -8   9   1        3.11        2.79      7.59 o 
  -7   9   1        4.19        8.81      3.43 o 
  -6   9   1       20.45       17.68      4.50 o 
  -5   9   1        2.04        3.89      2.93 o 
  -4   9   1       31.18       41.13      4.92 o 
  -3   9   1       60.81       64.55      7.77 o 
  -2   9   1       37.85       47.59      5.24 o 
  -1   9   1        4.47        3.13      2.25 o 
   0   9   1        0.81        5.33      2.44 o 
   1   9   1        0.71        2.89      1.95 o 
   2   9   1      133.98      124.20      6.97 o 
   3   9   1       10.67        8.93      2.56 o 
   4   9   1      402.72      363.87     10.59 o 
   5   9   1       29.71       34.29      4.70 o 
   6   9   1       52.68       51.59      5.80 o 
   7   9   1        2.35        2.68      3.87 o 
   8   9   1        5.27        6.41      3.41 o 
  -6  10   1        0.68        5.14      3.94 o 
  -5  10   1        0.36        7.21      4.40 o 
  -4  10   1       19.08       13.19      9.14 o 
  -3  10   1      252.19      250.43     13.72 o 
  -2  10   1       54.51       57.05      7.54 o 
  -1  10   1        1.71        6.67      3.87 o 
   0  10   1        0.03        2.81      3.21 o 
   1  10   1       16.53       24.85      5.73 o 
   2  10   1        2.32       11.86      3.73 o 
   3  10   1       55.76       75.94      6.92 o 
   4  10   1       87.31       84.73      9.53 o 
   5  10   1        5.88       12.32      5.09 o 
   6  10   1        0.00        6.40      3.19 o 
  -2  11   1       56.42       64.23      8.63 o 
  -1  11   1       35.63       51.46      8.12 o 
   0  11   1        0.51        8.80      3.73 o 
   1  11   1        0.12        0.00      2.50 o 
   2  11   1       14.36       20.13      5.84 o 
 -13   0   2        2.05        2.57      3.62 o 
 -12   0   2      230.56      194.90      9.20 o 
 -11   0   2      363.86      360.85     11.34 o 
 -10   0   2      390.86      380.68     11.16 o 
  -9   0   2       17.30       10.84      2.94 o 
  -8   0   2      232.24      237.89     11.85 o 
  -7   0   2      846.37      853.68     29.24 o 
  -6   0   2      403.52      413.37     16.65 o 
  -5   0   2      510.00      530.25     18.84 o 
  -4   0   2     4361.42     4528.13     69.19 o 
  -3   0   2     1049.75     1080.21     17.93 o 
  -2   0   2     2847.21     2977.69     80.14 o 
  -1   0   2      965.92     1045.59     20.23 o 
   0   0   2     1860.26     2019.26     55.28 o 
   1   0   2     8664.65     7038.36    445.24 o 
   2   0   2    16511.61    15178.19    290.88 o 
   3   0   2     1820.35     1912.46     37.32 o 
   4   0   2      319.11      366.60      9.76 o 
   5   0   2      351.83      409.27     11.27 o 
   6   0   2      210.46      269.39      9.00 o 
   7   0   2      232.33      219.00     12.74 o 
   8   0   2      455.78      472.79     14.52 o 
   9   0   2     1006.50      996.00     31.60 o 
  10   0   2      658.68      588.84     18.28 o 
  11   0   2      217.25      210.47     10.21 o 
  12   0   2      104.47      104.90      8.59 o 
  13   0   2      201.01      194.38     14.15 o 
  14   0   2        6.15       11.87      5.36 o 
 -14   1   2        1.69        4.76      5.21 o 
 -13   1   2       52.96       53.03      4.75 o 
 -12   1   2       24.16       24.23      3.32 o 
 -11   1   2       44.40       51.06      4.23 o 
 -10   1   2      204.27      187.12      6.49 o 
  -9   1   2        3.95        6.32      1.58 o 
  -8   1   2       16.39       18.75      2.01 o 
  -7   1   2      281.32      225.13      5.37 o 
  -6   1   2      513.69      519.68      8.83 o 
  -5   1   2      837.21      903.91     12.94 o 
  -4   1   2      429.54      479.85      8.37 o 
  -3   1   2       72.60       59.22      1.99 o 
  -2   1   2     6278.17     6476.29     84.41 o 
  -1   1   2     1831.34     1922.85     29.67 o 
   0   1   2        4.01        0.42      0.49 o 
   1   1   2     8912.57     9093.80     98.93 o 
   2   1   2     1548.24     1716.08     21.23 o 
   3   1   2      109.85       89.07      2.48 o 
   4   1   2      415.91      451.83      7.27 o 
   5   1   2       51.65       51.90      2.20 o 
   6   1   2       83.76       94.24      3.11 o 
   7   1   2      176.48      213.86      7.46 o 
   8   1   2      378.76      332.04      7.30 o 
   9   1   2       41.20       40.35      3.04 o 
  10   1   2      639.87      629.33     13.38 o 
  11   1   2      381.44      393.46     13.74 o 
  12   1   2        0.13        2.99      2.27 o 
  13   1   2       14.20       14.20      7.31 o 
 -13   2   2       11.03       13.16      3.63 o 
 -12   2   2       13.19       26.92      4.94 o 
 -11   2   2      182.04      182.57      7.81 o 
 -10   2   2       58.43       74.39      4.62 o 
  -9   2   2        4.38        7.27      2.07 o 
  -8   2   2       17.30       23.09      2.50 o 
  -7   2   2      487.92      486.75      9.94 o 
  -6   2   2     1071.64     1238.32     19.49 o 
  -5   2   2     1132.20     1341.11     20.29 o 
  -4   2   2     1002.62     1150.71     17.29 o 
  -3   2   2        8.33        9.10      1.10 o 
  -2   2   2      971.78     1019.63     13.46 o 
  -1   2   2     6663.90     7091.86     83.47 o 
   0   2   2        1.86        3.06      0.52 o 
   1   2   2    32749.80    30799.53    422.80 o 
   2   2   2    21941.44    22364.32    266.70 o 
   3   2   2     1294.98     1444.83     18.64 o 
   4   2   2     1589.99     1706.78     22.09 o 
   5   2   2      124.93      171.95      5.82 o 
   6   2   2       97.20      123.68      3.68 o 
   7   2   2      396.96      417.28      8.12 o 
   8   2   2      836.36      835.57     13.80 o 
   9   2   2       37.77       41.85      2.87 o 
  10   2   2       23.63       26.82      2.81 o 
  11   2   2        3.73        7.05      2.11 o 
  12   2   2       28.74       29.59      3.86 o 
  13   2   2        7.93       11.06      3.00 o 
 -13   3   2       20.83       20.21      4.21 o 
 -12   3   2        6.61        7.67      3.29 o 
 -11   3   2       35.42       33.99      4.48 o 
 -10   3   2        4.86        4.47      2.47 o 
  -9   3   2      159.77      155.07      5.17 o 
  -8   3   2        6.80       11.43      1.78 o 
  -7   3   2      122.02      120.39      4.54 o 
  -6   3   2      247.58      291.52      6.32 o 
  -5   3   2      420.83      402.51      7.42 o 
  -4   3   2      337.65      362.08      6.99 o 
  -3   3   2      711.31      765.20     11.21 o 
  -2   3   2     1927.16     2075.03     26.19 o 
  -1   3   2       75.88       90.70      2.48 o 
   0   3   2       16.02        9.93      1.23 o 
   1   3   2     3305.83     3474.51     42.48 o 
   2   3   2     3969.63     4049.83     50.03 o 
   3   3   2      313.55      326.68      8.12 o 
   4   3   2     2531.54     2636.02     33.15 o 
   5   3   2       69.39       75.13      3.43 o 
   6   3   2      273.61      254.21      5.24 o 
   7   3   2      479.64      482.79     12.83 o 
   8   3   2        4.53        8.40      1.78 o 
   9   3   2       18.95       22.17      3.49 o 
  10   3   2        2.69        8.33      2.01 o 
  11   3   2        0.12        0.79      1.94 o 
  12   3   2       28.00       32.27      3.81 o 
  13   3   2        8.42       19.95      4.08 o 
 -13   4   2        1.31        7.31      4.21 o 
 -12   4   2       37.11       41.26      5.21 o 
 -11   4   2       23.89       25.48      4.65 o 
 -10   4   2        6.29        8.49      2.90 o 
  -9   4   2        1.21        5.17      2.35 o 
  -8   4   2      319.13      312.19     11.56 o 
  -7   4   2       27.37       28.10      2.44 o 
  -6   4   2       45.58       56.24      3.02 o 
  -5   4   2      209.94      225.52      5.31 o 
  -4   4   2       20.56       34.36      2.19 o 
  -3   4   2      260.38      289.80      5.76 o 
  -2   4   2      326.25      323.22      6.03 o 
  -1   4   2       88.64       90.08      2.58 o 
   0   4   2      402.73      368.66      6.45 o 
   1   4   2      236.57      241.70      4.78 o 
   2   4   2     3501.09     3541.37     66.50 o 
   3   4   2     1331.68     1316.30     24.33 o 
   4   4   2     1887.18     1842.38     69.84 o 
   5   4   2        4.99        9.51      2.68 o 
   6   4   2        3.67        2.83      1.48 o 
   7   4   2      529.72      483.52     11.15 o 
   8   4   2      356.24      336.46      9.27 o 
   9   4   2      286.79      293.73      8.93 o 
  10   4   2       49.25       54.98      4.67 o 
  11   4   2        7.95        7.58      2.62 o 
  12   4   2        1.40        2.59      3.18 o 
  13   4   2        9.36       12.13      4.63 o 
 -12   5   2       27.17       24.69      4.50 o 
 -11   5   2        4.51        6.18      3.28 o 
 -10   5   2       34.60       25.87      6.23 o 
  -9   5   2      274.76      245.68      9.80 o 
  -8   5   2        0.66        0.76      2.67 o 
  -7   5   2       35.93       32.39      3.99 o 
  -6   5   2       13.59       10.66      2.04 o 
  -5   5   2      300.16      320.32      8.16 o 
  -4   5   2      333.76      345.86      7.01 o 
  -3   5   2      254.90      282.25      6.00 o 
  -2   5   2      169.07      181.68      4.51 o 
  -1   5   2      647.69      659.92      9.76 o 
   0   5   2        6.50        4.90      0.98 o 
   1   5   2       50.46       60.82      2.61 o 
   2   5   2       85.85       64.45      3.75 o 
   3   5   2       24.02       30.27      1.89 o 
   4   5   2      269.53      254.79      7.05 o 
   5   5   2        2.46        3.21      1.48 o 
   6   5   2       90.27       76.01      4.58 o 
   7   5   2      127.94      122.29      5.31 o 
   8   5   2      585.38      533.75     12.71 o 
   9   5   2       70.12       80.53      5.43 o 
  10   5   2        2.51        3.88      2.28 o 
  11   5   2       61.80       70.60      6.71 o 
  12   5   2        0.42        0.00      2.53 o 
 -11   6   2        0.42        0.00      2.41 o 
 -10   6   2       17.80       16.87      3.78 o 
  -9   6   2      116.99      126.35      8.21 o 
  -8   6   2      127.14      128.79      7.62 o 
  -7   6   2      102.04       95.58      6.62 o 
  -6   6   2      394.88      364.25     11.44 o 
  -5   6   2       48.82       47.71      3.64 o 
  -4   6   2       14.71       19.60      2.52 o 
  -3   6   2       18.28       19.77      2.04 o 
  -2   6   2      432.72      391.52      7.75 o 
  -1   6   2      187.06      168.47      4.36 o 
   0   6   2        0.65        2.03      1.08 o 
   1   6   2        4.07        7.40      1.30 o 
   2   6   2       19.75       24.10      2.55 o 
   3   6   2      157.92      152.29      6.28 o 
   4   6   2      278.96      269.15      7.64 o 
   5   6   2       50.00       54.88      4.09 o 
   6   6   2       41.58       50.86      4.24 o 
   7   6   2        5.41        5.57      2.38 o 
   8   6   2       73.04       78.65      5.44 o 
   9   6   2        0.43        0.89      2.48 o 
  10   6   2        1.54        0.92      2.63 o 
  11   6   2        0.00        0.00      2.87 o 
 -10   7   2        0.23        6.45      3.52 o 
  -9   7   2       56.34       44.57      5.35 o 
  -8   7   2      299.02      256.30     10.51 o 
  -7   7   2       41.17       36.12      4.59 o 
  -6   7   2        0.41        2.88      2.49 o 
  -5   7   2        0.10        6.08      2.45 o 
  -4   7   2        8.12        7.54      1.93 o 
  -3   7   2       16.98       21.38      4.42 o 
  -2   7   2        6.89       11.92      1.86 o 
  -1   7   2      147.64      142.42      4.22 o 
   0   7   2      247.81      242.57      5.62 o 
   1   7   2        0.16        1.23      1.19 o 
   2   7   2      165.50      156.84      5.74 o 
   3   7   2       30.90       42.17      3.68 o 
   4   7   2       98.88       85.34      5.06 o 
   5   7   2      148.69      144.18      5.97 o 
   6   7   2        1.88        0.28      2.01 o 
   7   7   2       24.81       40.63      5.97 o 
   8   7   2       82.12       68.27      7.73 o 
   9   7   2        1.69        9.12      3.29 o 
  10   7   2        7.35        7.42      3.70 o 
  -9   8   2       72.75       72.56      6.90 o 
  -8   8   2       13.00       12.09      3.42 o 
  -7   8   2      127.07      123.90      8.71 o 
  -6   8   2       28.36       36.88      4.78 o 
  -5   8   2       60.90       68.54      6.61 o 
  -4   8   2        1.01        2.38      2.43 o 
  -3   8   2       58.04       60.25      4.43 o 
  -2   8   2       22.37       21.20      3.11 o 
  -1   8   2      153.76      158.78      6.45 o 
   0   8   2       41.19       55.95      3.86 o 
   1   8   2        1.36        1.56      1.46 o 
   2   8   2      142.31      134.26      5.68 o 
   3   8   2        0.72        2.75      1.89 o 
   4   8   2      202.91      200.91      7.31 o 
   5   8   2        2.77        6.41      2.43 o 
   6   8   2        7.31        5.62      2.29 o 
   7   8   2        2.35        3.29      2.90 o 
   8   8   2       22.12       11.23      3.64 o 
   9   8   2        2.03        5.17      3.22 o 
  -8   9   2        2.23        5.97      3.46 o 
  -7   9   2       28.45       23.47      8.28 o 
  -6   9   2       69.45       74.36      6.87 o 
  -5   9   2        9.71        9.21      3.13 o 
  -4   9   2      189.47      177.04      8.31 o 
  -3   9   2        4.82        6.60      4.11 o 
  -2   9   2       31.96       40.94     11.47 o 
  -1   9   2        0.02        4.23      2.31 o 
   0   9   2       30.17       45.44      5.01 o 
   1   9   2        8.58        1.18      3.27 o 
   2   9   2       95.11      101.56      5.60 o 
   3   9   2       93.33      105.35      6.20 o 
   4   9   2      151.49      158.09      9.55 o 
   5   9   2       10.27       15.81      3.10 o 
   6   9   2        3.00        5.70      3.12 o 
   7   9   2       15.82       23.80      4.44 o 
   8   9   2        9.63        9.75      3.77 o 
  -6  10   2       15.09       19.29      4.17 o 
  -5  10   2       43.10       47.35      7.47 o 
  -4  10   2       28.14       40.36      6.93 o 
  -3  10   2        7.28       18.53      7.37 o 
  -2  10   2        0.73        1.86      4.18 o 
  -1  10   2       44.25       51.01      7.53 o 
   0  10   2       66.30       83.44      6.18 o 
   1  10   2        9.14       15.06      3.19 o 
   2  10   2        1.55        3.78      2.42 o 
   3  10   2      122.79      130.91      8.55 o 
   4  10   2       33.83       39.32      5.35 o 
   5  10   2        0.97        8.63      3.72 o 
   6  10   2       25.09       23.45      4.35 o 
  -1  11   2       24.76       22.48     10.60 o 
   0  11   2        0.31        1.33      7.08 o 
   1  11   2        0.46        6.85      3.15 o 
 -13   1   3       20.66       32.57      5.34 o 
 -12   1   3       76.77       76.87      6.16 o 
 -11   1   3       41.52       42.10      4.54 o 
 -10   1   3       47.60       55.64      3.28 o 
  -9   1   3       59.48       56.31      4.48 o 
  -8   1   3      188.64      174.17      6.89 o 
  -7   1   3      527.89      512.05      9.13 o 
  -6   1   3      784.60      846.57     14.25 o 
  -5   1   3     1257.97     1254.62     19.06 o 
  -4   1   3     1984.75     2087.83     29.18 o 
  -3   1   3        0.67        2.10      0.64 o 
  -2   1   3     4784.26     4974.08     74.95 o 
  -1   1   3       53.31       50.01      2.41 o 
   0   1   3       15.74       11.20      1.67 o 
   1   1   3      243.43      258.02      3.66 o 
   2   1   3      121.51      126.53      2.61 o 
   3   1   3      711.42      732.05     10.27 o 
   4   1   3      208.69      214.03      4.32 o 
   5   1   3      765.83      773.31     12.12 o 
   6   1   3       28.91       34.67      2.18 o 
   7   1   3      261.06      238.29      7.41 o 
   8   1   3      235.56      232.58      5.88 o 
   9   1   3       91.68      113.01      6.29 o 
  10   1   3      165.25      160.81      6.16 o 
  11   1   3        6.68        5.95      3.47 o 
  12   1   3       50.75       84.62     11.68 o 
  13   1   3       10.26       12.66      4.21 o 
 -13   2   3        0.07        0.00      3.57 o 
 -12   2   3        4.11        3.79      2.56 o 
 -11   2   3      406.16      393.92     12.02 o 
 -10   2   3      143.30      115.06      8.72 o 
  -9   2   3        0.00        0.00      1.49 o 
  -8   2   3       26.59       28.86      3.05 o 
  -7   2   3      168.97      176.90      5.33 o 
  -6   2   3        1.85        6.37      1.95 o 
  -5   2   3      346.15      449.88      8.59 o 
  -4   2   3       12.82       18.30      1.52 o 
  -3   2   3        0.26        1.98      0.72 o 
  -2   2   3      668.67      735.94     11.20 o 
  -1   2   3     2622.78     2955.83     39.51 o 
   0   2   3     3779.32     3733.39     41.14 o 
   1   2   3    35766.71    33457.48    331.85 o 
   2   2   3     4196.43     4352.64     48.23 o 
   3   2   3      710.09      698.52     11.02 o 
   4   2   3      261.94      248.09      4.83 o 
   5   2   3     2556.46     2833.28     35.79 o 
   6   2   3       16.51       18.15      1.67 o 
   7   2   3      846.45      873.24     13.85 o 
   8   2   3       40.30       46.02      3.21 o 
   9   2   3     1055.31     1016.18     28.13 o 
  10   2   3      112.98      116.52      7.80 o 
  11   2   3       50.55       67.94      6.11 o 
  12   2   3        1.75        5.47      2.47 o 
  13   2   3        0.05        6.81      2.85 o 
 -13   3   3        0.02        0.49      2.75 o 
 -12   3   3      237.55      183.31      8.88 o 
 -11   3   3      129.19      116.36      7.70 o 
 -10   3   3      687.97      632.31     14.04 o 
  -9   3   3        1.56        0.00      2.02 o 
  -8   3   3      197.83      186.42      8.16 o 
  -7   3   3      340.02      304.83      7.41 o 
  -6   3   3      613.08      588.60     11.08 o 
  -5   3   3      362.16      347.34     10.22 o 
  -4   3   3      283.06      309.43      5.96 o 
  -3   3   3        6.65        2.64      0.77 o 
  -2   3   3      619.98      681.87     10.05 o 
  -1   3   3      458.62      468.35      8.16 o 
   0   3   3       24.75       24.95      1.33 o 
   1   3   3     1861.65     2142.47     24.68 o 
   2   3   3      927.20      970.06     22.74 o 
   3   3   3      532.00      599.54      9.77 o 
   4   3   3      134.24      165.74      4.43 o 
   5   3   3      414.84      389.03     10.51 o 
   6   3   3       87.18       89.92      3.76 o 
   7   3   3      257.46      271.39      7.69 o 
   8   3   3       13.95        8.02      3.43 o 
   9   3   3      133.90      132.18      6.82 o 
  10   3   3        2.80        3.81      1.81 o 
  11   3   3        0.55        1.53      1.85 o 
  12   3   3       92.52       96.82      6.62 o 
  13   3   3        0.01        6.34      2.88 o 
 -13   4   3       11.78       14.51      4.00 o 
 -12   4   3       95.15       94.86      7.77 o 
 -11   4   3        8.55       11.83      4.09 o 
 -10   4   3        0.78        1.84      2.20 o 
  -9   4   3      101.74       89.06      6.43 o 
  -8   4   3        0.34        2.13      1.79 o 
  -7   4   3       32.34       31.20      3.05 o 
  -6   4   3      175.78      187.72      5.05 o 
  -5   4   3       59.37       62.65      2.96 o 
  -4   4   3      240.33      240.77      5.31 o 
  -3   4   3      780.07      831.69     12.45 o 
  -2   4   3      435.44      399.15      7.07 o 
  -1   4   3      172.13      185.19      4.16 o 
   0   4   3      735.91      753.46     10.31 o 
   1   4   3      381.96      394.86      6.24 o 
   2   4   3      529.83      491.74      9.59 o 
   3   4   3      393.06      414.91      8.90 o 
   4   4   3     1605.25     1562.26     48.63 o 
   5   4   3       75.39       88.98      6.81 o 
   6   4   3       80.89       71.23      4.98 o 
   7   4   3       51.21       48.35      3.79 o 
   8   4   3       33.93       31.34      4.41 o 
   9   4   3       25.02       32.05      3.14 o 
  10   4   3       17.42       24.48      3.05 o 
  11   4   3       41.59       46.76      4.17 o 
  12   4   3        4.65        7.37      3.41 o 
  13   4   3        8.15       12.29      4.95 o 
 -12   5   3       82.27       73.98      7.42 o 
 -11   5   3      144.34      145.49      9.21 o 
 -10   5   3      127.09      117.21      7.96 o 
  -9   5   3      145.77      129.59      7.95 o 
  -8   5   3      126.97      118.07      7.92 o 
  -7   5   3        6.83       12.66      2.89 o 
  -6   5   3       45.56       43.48      3.93 o 
  -5   5   3      574.52      532.51      9.75 o 
  -4   5   3      540.98      576.85     10.03 o 
  -3   5   3       76.64      100.12      3.38 o 
  -2   5   3        0.07        1.32      1.05 o 
  -1   5   3      323.70      378.34      6.62 o 
   0   5   3       81.90       74.00      2.95 o 
   1   5   3      877.38      907.67     12.42 o 
   2   5   3       11.26       14.71      2.97 o 
   3   5   3      322.21      298.90      8.76 o 
   4   5   3       23.11       23.75      3.27 o 
   5   5   3      391.21      327.54     12.38 o 
   6   5   3     1009.87      924.66     17.64 o 
   7   5   3      175.75      167.67      6.37 o 
   8   5   3      450.20      408.73     10.90 o 
   9   5   3        6.88        0.18      1.93 o 
  10   5   3        6.42        2.84      2.52 o 
  11   5   3        0.51        4.37      2.88 o 
  12   5   3       15.85       30.57      4.91 o 
 -11   6   3       12.06       14.28      3.85 o 
 -10   6   3        2.23        2.32      2.65 o 
  -9   6   3       74.78       78.10      6.74 o 
  -8   6   3        7.74       10.95      3.04 o 
  -7   6   3       25.86       30.04      4.11 o 
  -6   6   3        0.02        0.94      2.62 o 
  -5   6   3      151.23      146.75      6.69 o 
  -4   6   3      133.62      122.08      4.13 o 
  -3   6   3       52.93       50.43      3.03 o 
  -2   6   3        5.84        9.74      1.59 o 
  -1   6   3      188.56      171.40      4.37 o 
   0   6   3      686.36      654.95     11.02 o 
   1   6   3     1312.10     1255.91     16.72 o 
   2   6   3       56.51       58.85      3.81 o 
   3   6   3       70.56       70.23      3.69 o 
   4   6   3      508.75      445.32     12.28 o 
   5   6   3      140.22      113.45      8.75 o 
   6   6   3     1117.32     1049.42     24.37 o 
   7   6   3     1379.00     1256.84     23.36 o 
   8   6   3       18.86       24.13      3.47 o 
   9   6   3        2.91        9.91      2.55 o 
  10   6   3       37.24       49.27      5.65 o 
  11   6   3        3.23        0.00      2.82 o 
 -10   7   3        0.25        3.25      2.97 o 
  -9   7   3       20.94       26.34      4.34 o 
  -8   7   3        0.31        5.23      3.28 o 
  -7   7   3      203.16      178.74      8.47 o 
  -6   7   3        3.94        6.29      2.76 o 
  -5   7   3        1.16        2.72      2.32 o 
  -4   7   3       41.79       43.14      5.25 o 
  -3   7   3       11.61       10.61      2.61 o 
  -2   7   3      189.37      185.08      5.29 o 
  -1   7   3       20.06       22.83      2.16 o 
   0   7   3      144.46      138.56      5.29 o 
   1   7   3       45.14       46.00      4.51 o 
   2   7   3        4.02        2.25      1.40 o 
   3   7   3      128.41      119.09      4.69 o 
   4   7   3        6.45        2.58      1.71 o 
   5   7   3      110.96      107.30      5.84 o 
   6   7   3      721.75      607.86     14.14 o 
   7   7   3       41.42       52.32      4.88 o 
   8   7   3       85.56       92.27      9.29 o 
   9   7   3       31.77       31.47      4.73 o 
  10   7   3       11.39       15.88      3.89 o 
  -9   8   3        6.41        6.90      3.77 o 
  -8   8   3        0.26        0.00      2.62 o 
  -7   8   3        0.14        3.76      4.61 o 
  -6   8   3       10.52       12.49      3.27 o 
  -5   8   3      179.32      179.19      8.30 o 
  -4   8   3        5.56        5.28      2.44 o 
  -3   8   3        8.44       17.22      3.13 o 
  -2   8   3       29.38       36.87      7.40 o 
  -1   8   3      139.71      141.08      6.14 o 
   0   8   3      301.67      280.95      8.61 o 
   1   8   3        1.71        2.77      1.94 o 
   2   8   3       27.69       23.62      4.31 o 
   3   8   3        2.69        4.20      2.73 o 
   4   8   3      102.76       94.61     10.03 o 
   5   8   3      468.36      425.97     11.54 o 
   6   8   3       80.77       73.86      5.48 o 
   7   8   3       73.92       71.38      5.58 o 
   8   8   3       21.83       19.67      4.36 o 
   9   8   3       41.71       38.49      5.66 o 
  -8   9   3        3.82        6.18      4.82 o 
  -7   9   3       88.65       78.94      7.41 o 
  -6   9   3        7.80        8.41      3.39 o 
  -5   9   3        1.22        1.67      2.73 o 
  -4   9   3       21.44       27.96      5.56 o 
  -3   9   3        0.40        0.46      4.68 o 
  -2   9   3       23.13       17.76      4.59 o 
  -1   9   3       38.56       39.81      4.82 o 
   0   9   3       62.69       68.00      5.30 o 
   1   9   3        1.09        6.28      2.27 o 
   2   9   3      158.45      160.70      7.53 o 
   3   9   3        0.07        0.26      1.99 o 
   4   9   3       46.51       50.66      6.36 o 
   5   9   3      105.14      101.08      6.37 o 
   6   9   3        1.98        3.50      2.38 o 
   7   9   3       35.58       29.55      4.74 o 
   8   9   3       15.02       13.45      4.13 o 
  -5  10   3        0.03        8.42      4.58 o 
  -4  10   3       99.69      111.24     10.83 o 
  -3  10   3        2.59        4.49      4.47 o 
  -2  10   3        1.87        0.48      3.63 o 
  -1  10   3       10.15       18.16      5.37 o 
   0  10   3       20.15       15.65      3.99 o 
   1  10   3       30.40       37.76      4.82 o 
   2  10   3       11.71       17.81      3.40 o 
   3  10   3       73.49       85.72      9.46 o 
   4  10   3       13.15       15.12      3.32 o 
   5  10   3        3.79        7.06      3.33 o 
  -1  11   3       13.65       15.06      5.11 o 
   0  11   3        2.07        1.54      4.02 o 
   1  11   3        2.59        7.16      4.38 o 
 -13   0   4       93.06      105.31     12.93 o 
 -12   0   4        6.96        5.49      4.48 o 
 -11   0   4       19.99       27.32      3.75 o 
 -10   0   4        1.37        1.81      2.80 o 
  -9   0   4        4.49        9.98      2.46 o 
  -8   0   4       20.76       34.49      3.28 o 
  -7   0   4       17.13       26.40      2.69 o 
  -6   0   4     3194.95     3658.82     70.84 o 
  -5   0   4     3859.34     4152.79     79.41 o 
  -4   0   4      119.81      105.96      4.34 o 
  -3   0   4      324.71      313.51     13.47 o 
  -2   0   4      154.27      164.87      4.89 o 
  -1   0   4        0.86        0.07      1.11 o 
   0   0   4    13867.72    13456.97    354.65 o 
   1   0   4      100.62      106.52      5.42 o 
   2   0   4      706.20      748.68     13.06 o 
   4   0   4      673.38      643.12     12.24 o 
   5   0   4     1034.17     1058.31     19.15 o 
   6   0   4      156.06      165.13      5.31 o 
   7   0   4        0.17        1.12      1.27 o 
   8   0   4      148.46      137.92      5.48 o 
   9   0   4     1033.55      964.62     25.13 o 
  10   0   4      848.84      785.57     22.47 o 
  11   0   4      157.09      170.40      9.35 o 
  12   0   4        4.09        8.41      4.45 o 
  13   0   4       55.94       98.70     14.01 o 
 -13   1   4        2.47       10.56      3.69 o 
 -12   1   4        0.50        0.56      2.43 o 
 -11   1   4        5.54        6.68      4.04 o 
 -10   1   4       68.02       62.96      7.11 o 
  -9   1   4      204.88      200.99      5.56 o 
  -8   1   4      245.57      238.12      5.77 o 
  -7   1   4      443.70      432.29      7.96 o 
  -6   1   4      130.13      121.38      3.47 o 
  -5   1   4      401.59      450.55      7.39 o 
  -4   1   4      479.93      496.44      7.50 o 
  -3   1   4      989.88     1050.44     15.41 o 
  -2   1   4     5511.33     6121.55     92.03 o 
  -1   1   4    18509.44    17326.10    487.25 o 
   0   1   4    11255.31    11448.23    149.95 o 
   1   1   4      185.14      188.73      3.87 o 
   2   1   4     1219.92     1263.66     16.37 o 
   3   1   4      411.08      421.27      6.70 o 
   4   1   4     1602.99     1766.98     22.92 o 
   5   1   4       68.75       79.47      2.66 o 
   6   1   4      500.99      532.99      9.17 o 
   7   1   4       26.76       25.76      3.43 o 
   8   1   4       54.02       50.85      3.42 o 
   9   1   4      425.55      405.28      9.79 o 
  10   1   4      166.18      146.27      7.35 o 
  11   1   4       37.75       59.09      6.99 o 
  12   1   4        4.41       13.24      4.86 o 
  13   1   4        0.87        5.25      2.65 o 
 -13   2   4        9.15        7.19      7.47 o 
 -12   2   4        0.15        0.49      2.30 o 
 -11   2   4       54.51       47.52      4.82 o 
 -10   2   4       13.40       22.68      3.32 o 
  -9   2   4      148.57      138.73      6.29 o 
  -8   2   4       57.15       66.25      3.84 o 
  -7   2   4        6.41       21.07      2.20 o 
  -6   2   4      893.94      929.73     15.49 o 
  -5   2   4      130.02      136.06      3.95 o 
  -4   2   4       84.71       97.25      2.94 o 
  -3   2   4      976.84     1008.37     15.11 o 
  -2   2   4     1067.70     1064.37     18.40 o 
  -1   2   4     4704.36     5160.90     67.90 o 
   0   2   4     4375.70     4726.22     51.19 o 
   1   2   4     6111.67     6566.01     65.84 o 
   2   2   4      676.29      732.88     14.58 o 
   3   2   4     2389.79     2599.91     32.39 o 
   4   2   4       15.33       21.62      1.42 o 
   5   2   4      730.52      892.22     13.21 o 
   6   2   4       86.71       85.35      3.44 o 
   7   2   4       11.85       14.54      1.71 o 
   8   2   4      574.96      546.68     10.24 o 
   9   2   4      681.54      613.59     13.54 o 
  10   2   4      115.27      107.20      6.38 o 
  11   2   4       26.03       27.85      3.51 o 
  12   2   4       68.44       72.59      5.73 o 
  13   2   4       17.07       20.21      3.70 o 
 -13   3   4       17.31       19.65      4.20 o 
 -12   3   4       32.40       36.84      5.97 o 
 -11   3   4        0.69        1.10      2.87 o 
 -10   3   4      692.06      664.36     16.53 o 
  -9   3   4       35.57       42.15      4.29 o 
  -8   3   4       86.56       89.08      5.47 o 
  -7   3   4        0.63        0.02      1.33 o 
  -6   3   4       69.22       76.92      3.32 o 
  -5   3   4       77.38       93.36      3.30 o 
  -4   3   4      312.43      319.52      7.23 o 
  -3   3   4      577.96      628.63      9.63 o 
  -2   3   4       70.80       68.44      2.23 o 
  -1   3   4      305.06      306.07      5.95 o 
   0   3   4      306.56      314.96      5.08 o 
   1   3   4     2131.58     2320.73     26.72 o 
   2   3   4      383.78      389.65     11.93 o 
   3   3   4       38.63       66.17      2.74 o 
   4   3   4     1201.54     1435.35     20.29 o 
   5   3   4     1637.59     1672.76     20.72 o 
   6   3   4      134.92      127.65      3.45 o 
   7   3   4      101.01      110.84      4.38 o 
   8   3   4      583.98      559.05     11.27 o 
   9   3   4      355.22      357.21      8.88 o 
  10   3   4        0.30        0.99      1.83 o 
  11   3   4       32.26       41.19      5.13 o 
  12   3   4       13.75       14.21      3.78 o 
  13   3   4        5.86        9.83      3.02 o 
 -12   4   4      102.30      111.34      8.33 o 
 -11   4   4        2.71        6.80      3.29 o 
 -10   4   4      225.63      192.98      8.73 o 
  -9   4   4       79.19       65.62      4.64 o 
  -8   4   4      217.86      207.32      6.87 o 
  -7   4   4      238.26      222.94      6.84 o 
  -6   4   4      637.41      620.54     12.58 o 
  -5   4   4       13.86       17.04      1.76 o 
  -4   4   4      266.66      290.02      6.00 o 
  -3   4   4      955.84     1015.72     14.72 o 
  -2   4   4     1495.26     1641.70     21.85 o 
  -1   4   4       33.01       35.65      2.20 o 
   0   4   4       42.93       44.01      1.95 o 
   1   4   4       12.56       11.86      1.12 o 
   2   4   4     2627.75     2642.76     38.46 o 
   3   4   4     1934.39     1951.76     26.40 o 
   4   4   4     3750.32     3769.62     53.93 o 
   5   4   4        0.09        1.24      1.30 o 
   6   4   4       23.29       18.07      3.21 o 
   7   4   4       44.53       40.55      3.26 o 
   8   4   4        7.98        6.84      1.93 o 
   9   4   4       71.84       60.21      4.76 o 
  10   4   4      100.34       92.07      6.83 o 
  11   4   4       56.15       45.79      4.11 o 
  12   4   4       63.04       70.15      5.93 o 
 -12   5   4       18.58       31.83      4.83 o 
 -11   5   4        0.08        3.47      4.41 o 
 -10   5   4        6.67        8.24      3.08 o 
  -9   5   4      315.04      311.19     15.17 o 
  -8   5   4      171.83      180.34      8.06 o 
  -7   5   4      385.43      360.17      9.38 o 
  -6   5   4      138.64      125.55      5.02 o 
  -5   5   4      426.94      399.62      9.38 o 
  -4   5   4      463.05      487.73      8.93 o 
  -3   5   4      449.56      408.52      7.83 o 
  -2   5   4     1128.53     1262.60     18.00 o 
  -1   5   4       67.42       71.93      3.08 o 
   0   5   4      125.10      135.66      3.52 o 
   1   5   4     2335.85     2354.46     28.11 o 
   2   5   4      875.93      794.80     12.06 o 
   3   5   4     2068.34     2026.71     27.89 o 
   4   5   4     1098.26     1050.02     18.66 o 
   5   5   4        0.97        3.33      1.99 o 
   6   5   4      180.34      183.99      7.52 o 
   7   5   4       62.37       62.62      5.49 o 
   8   5   4       49.28       47.93      4.96 o 
   9   5   4        1.04        3.73      2.41 o 
  10   5   4        0.14        3.03      2.70 o 
  11   5   4        6.92       13.37      4.57 o 
  12   5   4       10.39       16.91      4.12 o 
 -11   6   4        0.78        2.13      3.01 o 
 -10   6   4       38.51       44.08      5.97 o 
  -9   6   4       12.75       22.19      4.07 o 
  -8   6   4      248.31      223.67      9.41 o 
  -7   6   4        3.38        0.77      2.50 o 
  -6   6   4      531.02      525.18     14.48 o 
  -5   6   4      132.65      125.15      5.14 o 
  -4   6   4     1000.02     1008.21     18.08 o 
  -3   6   4      479.18      459.04      8.86 o 
  -2   6   4       33.89       30.01      2.87 o 
  -1   6   4        0.02        1.57      1.14 o 
   0   6   4       48.24       50.37      2.62 o 
   1   6   4        3.10        2.92      1.43 o 
   2   6   4       18.14       29.29      3.23 o 
   3   6   4     1381.88     1208.00     29.16 o 
   4   6   4      516.53      458.27     10.88 o 
   5   6   4        0.10        2.77      1.71 o 
   6   6   4       42.77       40.15      4.44 o 
   7   6   4      292.50      222.06     18.29 o 
   8   6   4       15.19       20.11      3.27 o 
   9   6   4       28.80       20.35      3.28 o 
  10   6   4       11.65       11.71      2.99 o 
  11   6   4        2.33        1.81      2.97 o 
 -10   7   4       27.24       25.04      4.35 o 
  -9   7   4        0.27        2.73      2.87 o 
  -8   7   4      150.65      152.61      8.34 o 
  -7   7   4        0.14        0.97      2.51 o 
  -6   7   4      127.33      108.20      7.17 o 
  -5   7   4        1.50        1.15      2.11 o 
  -4   7   4        8.10       16.43      3.57 o 
  -3   7   4      154.20      150.06      5.56 o 
  -2   7   4       63.42       59.86      3.39 o 
  -1   7   4       38.35       40.79      2.91 o 
   0   7   4        3.61        4.70      1.66 o 
   1   7   4      196.35      176.53      5.48 o 
   2   7   4      338.38      299.06      8.83 o 
   3   7   4      952.58      854.68     14.96 o 
   4   7   4      237.67      214.77      7.34 o 
   5   7   4      295.36      275.65     12.47 o 
   6   7   4      104.00      102.64      7.13 o 
   7   7   4       62.13       80.71      5.92 o 
   8   7   4       18.73       27.19      4.09 o 
   9   7   4       20.09       24.50      3.78 o 
  10   7   4       57.95       65.65      6.99 o 
  -9   8   4       18.95       25.31      4.24 o 
  -8   8   4       93.04       82.24      7.26 o 
  -7   8   4        0.89        0.95      3.61 o 
  -6   8   4       99.66      101.10      8.14 o 
  -5   8   4       33.66       37.59      4.57 o 
  -4   8   4       86.07       84.66      6.27 o 
  -3   8   4        0.07        1.84      2.07 o 
  -2   8   4       12.38       16.00      4.31 o 
  -1   8   4       80.17       85.20      4.99 o 
   0   8   4        0.12        3.39      1.67 o 
   1   8   4      245.68      236.84      6.92 o 
   2   8   4       62.65       76.16      4.47 o 
   3   8   4        0.44        0.00      1.67 o 
   4   8   4       47.79       53.61      4.63 o 
   5   8   4      102.40      105.22      7.37 o 
   6   8   4      149.51      140.10      7.33 o 
   7   8   4      181.02      183.15      7.77 o 
   8   8   4        0.51        4.82      2.59 o 
   9   8   4       54.63       60.16      6.61 o 
  -7   9   4       48.70       51.31      5.95 o 
  -6   9   4       47.04       47.26      5.59 o 
  -5   9   4       28.97       36.14      4.69 o 
  -4   9   4       37.90       51.70      9.56 o 
  -3   9   4       19.48       26.14      5.66 o 
  -2   9   4        0.01        1.55      3.37 o 
  -1   9   4       39.56       63.22      7.64 o 
   0   9   4        3.75        5.97      2.35 o 
   1   9   4       26.06       26.32      3.03 o 
   2   9   4      110.55      114.60      5.52 o 
   3   9   4        0.12        4.40      2.24 o 
   4   9   4      127.65      111.35      7.69 o 
   5   9   4      124.11      142.96     10.46 o 
   6   9   4        0.15        5.52      2.51 o 
   7   9   4       19.89       11.58      5.78 o 
  -5  10   4        4.65        4.63      4.95 o 
  -4  10   4       24.12       23.41      6.29 o 
  -3  10   4       71.51       78.34      9.62 o 
  -2  10   4      200.24      204.26     12.35 o 
  -1  10   4       19.23       27.30      5.92 o 
   0  10   4       86.95      104.61     14.46 o 
   1  10   4        1.35        0.00      2.93 o 
   2  10   4        3.93        7.18      3.17 o 
   3  10   4        1.65        2.20      2.36 o 
   4  10   4       11.40        7.04      2.69 o 
   5  10   4       31.27       27.21      3.96 o 
 -13   1   5       10.83        8.22      3.64 o 
 -12   1   5        1.45        6.54      3.93 o 
 -11   1   5       10.32       16.40      4.99 o 
 -10   1   5      126.81      113.50      6.04 o 
  -9   1   5       20.67       27.16      2.83 o 
  -8   1   5      131.13      126.91      4.03 o 
  -7   1   5      274.53      311.56      6.36 o 
  -6   1   5       62.59       68.46      2.60 o 
  -5   1   5       26.29       24.03      1.88 o 
  -4   1   5      184.74      175.85      4.66 o 
  -3   1   5        4.64        6.42      1.10 o 
  -2   1   5      370.23      363.05      7.75 o 
  -1   1   5     4165.29     4283.22     65.88 o 
   0   1   5     1652.60     1755.79     24.35 o 
   1   1   5      161.22      131.67      3.96 o 
   2   1   5      120.74      116.44      2.81 o 
   3   1   5      283.62      278.87      5.11 o 
   4   1   5      608.51      576.00      9.02 o 
   5   1   5       91.55       74.74      3.68 o 
   6   1   5       80.50       89.92      2.87 o 
   7   1   5      120.03      132.60      3.85 o 
   8   1   5      350.53      347.12      8.52 o 
   9   1   5        0.57        0.00      1.46 o 
  10   1   5       34.35       34.65      6.22 o 
  11   1   5      142.01      161.09      7.79 o 
  12   1   5       70.70       83.64      6.93 o 
  13   1   5        0.98        7.18      3.21 o 
 -13   2   5       13.99       26.18      7.51 o 
 -12   2   5       45.10       36.85      4.65 o 
 -11   2   5      505.30      458.84     13.46 o 
 -10   2   5       61.17       70.00      5.53 o 
  -9   2   5      466.07      432.28     11.99 o 
  -8   2   5        0.66        2.17      1.76 o 
  -7   2   5      404.95      402.13      9.26 o 
  -6   2   5      354.81      356.17      9.41 o 
  -5   2   5      641.12      629.12     13.33 o 
  -4   2   5      377.36      401.26      6.27 o 
  -3   2   5     3023.42     3374.63     52.98 o 
  -2   2   5     3157.80     3284.67     51.28 o 
  -1   2   5     1637.77     1671.49     23.50 o 
   0   2   5     2395.81     2499.29     39.34 o 
   1   2   5     2440.82     2602.40     29.49 o 
   2   2   5     1491.35     1565.45     18.47 o 
   3   2   5      326.56      360.02      6.46 o 
   4   2   5       36.44       36.79      2.65 o 
   5   2   5      431.74      433.04      7.70 o 
   6   2   5      356.86      300.81      6.30 o 
   7   2   5      118.24      120.27      4.15 o 
   8   2   5       37.09       44.48      3.65 o 
   9   2   5      314.18      306.67      8.89 o 
  10   2   5       12.09       13.58      3.27 o 
  11   2   5      128.59      141.77      9.39 o 
  12   2   5        3.71        5.11      2.48 o 
  13   2   5        0.00        7.12      3.05 o 
 -13   3   5        2.58        4.35      3.16 o 
 -12   3   5       17.17       24.91      5.15 o 
 -11   3   5       92.26       95.04      6.77 o 
 -10   3   5       71.16       69.29      5.56 o 
  -9   3   5       28.67       35.93      3.94 o 
  -8   3   5       48.97       54.77      4.54 o 
  -7   3   5       26.76       27.76      3.14 o 
  -6   3   5        0.13        0.00      1.35 o 
  -5   3   5      276.94      295.59      6.48 o 
  -4   3   5      302.94      327.70      6.64 o 
  -3   3   5       80.97       82.28      2.55 o 
  -2   3   5       29.62       39.76      1.89 o 
  -1   3   5      171.03      203.07      4.17 o 
   0   3   5     4156.45     4498.58     54.28 o 
   1   3   5      853.42      894.47     10.64 o 
   2   3   5     2138.57     2295.62     49.77 o 
   3   3   5     3478.68     3538.94     44.52 o 
   4   3   5      118.03      111.61      3.70 o 
   5   3   5       14.29       13.83      1.20 o 
   6   3   5      437.71      384.02      8.23 o 
   7   3   5      256.56      263.24      6.82 o 
   8   3   5      494.41      469.00     10.11 o 
   9   3   5      528.45      513.38     11.14 o 
  10   3   5      180.67      156.02      5.88 o 
  11   3   5        0.42        3.88      2.43 o 
  12   3   5       32.05       32.73      4.17 o 
  13   3   5        4.74        7.62      3.02 o 
 -12   4   5        0.01        1.23      3.02 o 
 -11   4   5        9.56       18.80      3.77 o 
 -10   4   5      356.22      319.15     11.56 o 
  -9   4   5      105.56      108.93      5.67 o 
  -8   4   5       29.46       28.12      3.17 o 
  -7   4   5      393.00      356.60      9.19 o 
  -6   4   5        2.76        1.66      1.51 o 
  -5   4   5      428.75      416.21      9.51 o 
  -4   4   5       26.98       17.77      1.58 o 
  -3   4   5       71.37       57.52      2.47 o 
  -2   4   5       92.17       78.92      2.73 o 
  -1   4   5      453.99      491.16     13.33 o 
   0   4   5       39.64       48.20      2.22 o 
   1   4   5       15.56       22.50      2.27 o 
   2   4   5       62.67       66.12      2.82 o 
   3   4   5     1866.08     1760.40     32.33 o 
   4   4   5     1302.21     1319.50     19.51 o 
   5   4   5       22.04       15.61      1.94 o 
   6   4   5        0.25        0.81      1.36 o 
   7   4   5      176.50      165.01      6.08 o 
   8   4   5      286.68      311.07      8.21 o 
   9   4   5        5.96        6.49      2.15 o 
  10   4   5       21.74       30.40      3.34 o 
  11   4   5       10.89       15.82      3.20 o 
  12   4   5        1.28        3.76      2.72 o 
 -12   5   5       11.92       26.15      6.72 o 
 -11   5   5       38.27       37.94      5.85 o 
 -10   5   5      139.28      130.08      8.47 o 
  -9   5   5       38.48       38.90      4.83 o 
  -8   5   5       51.21       52.72      5.25 o 
  -7   5   5        5.54        8.97      2.26 o 
  -6   5   5      575.72      557.64     12.18 o 
  -5   5   5        7.44        6.51      2.02 o 
  -4   5   5      134.58      114.24      4.63 o 
  -3   5   5      150.03      156.62      4.33 o 
  -2   5   5      153.88      169.38      4.49 o 
  -1   5   5      130.01      132.37      4.19 o 
   0   5   5      317.69      309.14      5.82 o 
   1   5   5      213.75      223.23      4.64 o 
   2   5   5     1189.44     1168.24     17.98 o 
   3   5   5     1007.46      941.68     16.71 o 
   4   5   5      135.91      120.96      4.91 o 
   5   5   5        3.44        4.47      1.77 o 
   6   5   5      486.49      449.23     11.05 o 
   7   5   5      641.35      584.63     13.43 o 
   8   5   5      710.01      663.35     15.10 o 
   9   5   5      146.88      145.10      7.80 o 
  10   5   5       37.82       55.91     11.29 o 
  11   5   5       42.83       50.39      4.96 o 
  12   5   5        7.30        0.00      3.40 o 
 -11   6   5        4.24        6.73      3.38 o 
 -10   6   5       24.28       17.15      3.90 o 
  -9   6   5       90.63       92.75      7.47 o 
  -8   6   5      202.16      165.17      8.17 o 
  -7   6   5       57.23       65.83      5.84 o 
  -6   6   5       94.61       87.01      6.34 o 
  -5   6   5        7.81        8.01      2.11 o 
  -4   6   5      222.51      199.35      6.51 o 
  -3   6   5        7.72        8.35      1.98 o 
  -2   6   5        3.18        3.31      1.42 o 
  -1   6   5      114.02      128.73      4.46 o 
   0   6   5       16.39       17.46      1.85 o 
   1   6   5      313.72      297.71      7.05 o 
   2   6   5        3.59        2.47      1.37 o 
   3   6   5      993.68      924.40     17.16 o 
   4   6   5       48.60       45.04      3.80 o 
   5   6   5       61.53       53.53      4.35 o 
   6   6   5       35.21       35.94      3.78 o 
   7   6   5       91.01       97.82      5.93 o 
   8   6   5       77.36       69.70      6.40 o 
   9   6   5       14.32       11.41      2.83 o 
  10   6   5       16.65       20.71      3.63 o 
  11   6   5       92.03       95.80      7.01 o 
 -10   7   5        0.31        0.00      2.91 o 
  -9   7   5       16.43       14.84      3.68 o 
  -8   7   5      206.41      177.34      8.79 o 
  -7   7   5        2.40        3.64      2.55 o 
  -6   7   5      114.56      107.98      7.23 o 
  -5   7   5      116.24      117.53      6.51 o 
  -4   7   5        0.15        0.81      1.92 o 
  -3   7   5       29.80       35.88      3.50 o 
  -2   7   5       67.76       69.51      4.28 o 
  -1   7   5        4.59        3.00      1.65 o 
   0   7   5       32.48       36.14      3.39 o 
   1   7   5        7.04        5.19      1.71 o 
   2   7   5        1.42        4.08      1.67 o 
   3   7   5        0.06        3.68      1.53 o 
   4   7   5      123.98      120.53      5.53 o 
   5   7   5      168.31      163.83      6.74 o 
   6   7   5       85.37       78.79      5.55 o 
   7   7   5      218.12      193.12      8.93 o 
   8   7   5       16.37       13.55      2.95 o 
   9   7   5        1.42        5.96      2.91 o 
  10   7   5        0.16        7.20      3.37 o 
  -9   8   5       10.51       14.65      3.77 o 
  -8   8   5       33.55       49.17      5.69 o 
  -7   8   5        5.80        5.73      2.90 o 
  -6   8   5        9.04       11.79      3.33 o 
  -5   8   5        5.08        8.58      2.74 o 
  -4   8   5       55.97       56.00      6.51 o 
  -3   8   5       17.00       21.39      4.63 o 
  -2   8   5        0.85        2.70      2.29 o 
  -1   8   5        0.05        6.16      2.42 o 
   0   8   5       35.52       41.98      3.39 o 
   1   8   5      240.82      220.50      6.70 o 
   2   8   5       20.35       21.08      2.67 o 
   3   8   5      120.65      112.92      7.14 o 
   4   8   5      135.22      128.88      6.54 o 
   5   8   5       37.64       38.15      4.74 o 
   6   8   5       33.27       32.94      3.90 o 
   7   8   5       29.31       23.56      5.66 o 
   8   8   5       42.28       28.74      3.99 o 
   9   8   5       18.97       16.50      4.88 o 
  -7   9   5       66.30       67.00      6.59 o 
  -6   9   5       18.81       19.25      3.91 o 
  -5   9   5       36.99       28.33     10.27 o 
  -4   9   5       25.37       36.15      6.45 o 
  -3   9   5       19.44       33.87      7.82 o 
  -2   9   5       88.23       83.38     11.14 o 
  -1   9   5        1.81        7.64      4.71 o 
   0   9   5       48.54       62.53      5.79 o 
   1   9   5       77.53       88.19      5.06 o 
   2   9   5       16.97       25.17      3.43 o 
   3   9   5       71.17       69.54      5.44 o 
   4   9   5        0.91        5.13      2.91 o 
   5   9   5        0.01        2.30      2.35 o 
   6   9   5      126.89      125.76     17.58 o 
   7   9   5        0.97        5.58      2.84 o 
  -5  10   5       37.68       55.13      8.08 o 
  -4  10   5       14.56       18.23      5.63 o 
  -3  10   5       35.46       53.39      7.60 o 
  -2  10   5        0.00        0.00      5.18 o 
  -1  10   5       29.35       23.82      5.27 o 
   0  10   5       11.08       11.75      7.13 o 
   1  10   5       10.77       16.91      5.96 o 
   2  10   5       16.98       18.46      9.72 o 
   3  10   5       15.39       19.08      3.31 o 
   4  10   5        9.88       10.27      2.99 o 
   5  10   5        0.00        2.41      2.57 o 
 -13   0   6        8.41        7.37      4.90 o 
 -12   0   6      115.80      130.20     13.77 o 
 -11   0   6      346.11      319.81     18.88 o 
 -10   0   6      810.91      787.66     32.16 o 
  -9   0   6        9.54       14.69      3.25 o 
  -8   0   6        0.05        0.68      1.96 o 
  -7   0   6      114.92       84.99      5.28 o 
  -6   0   6      139.43       96.28     10.03 o 
  -5   0   6      112.58      140.61      7.61 o 
  -4   0   6      195.76      204.25      9.37 o 
  -3   0   6      212.44      197.78      9.21 o 
  -2   0   6     4338.22     4521.34     84.81 o 
  -1   0   6       49.28       31.37      2.38 o 
   0   0   6     2759.57     2978.88     56.90 o 
   1   0   6     5631.60     6005.87    161.77 o 
   2   0   6     1903.19     1918.79     38.21 o 
   3   0   6      978.77     1041.21     22.79 o 
   4   0   6      303.70      302.34      7.02 o 
   5   0   6       19.09       25.43      2.85 o 
   6   0   6       52.61       64.94      3.25 o 
   7   0   6      153.56      157.13      8.76 o 
   8   0   6      854.50      822.84     21.87 o 
   9   0   6     1247.69     1231.61     30.46 o 
  10   0   6      658.81      649.19     19.91 o 
  11   0   6       26.53       22.13      5.23 o 
  12   0   6       53.59       96.27     13.80 o 
  13   0   6        0.02        0.00      5.11 o 
 -13   1   6       12.61        8.89      4.06 o 
 -12   1   6       10.65       19.42      4.22 o 
 -11   1   6       65.18       73.21      7.40 o 
 -10   1   6      107.67       99.29      5.93 o 
  -9   1   6       72.70       81.19      6.68 o 
  -8   1   6      148.78      137.67      5.76 o 
  -7   1   6      235.99      233.91      6.12 o 
  -6   1   6       48.84       47.51      2.70 o 
  -5   1   6      494.21      524.73      9.51 o 
  -4   1   6      719.48      779.65     12.64 o 
  -3   1   6      205.67      241.82      4.88 o 
  -2   1   6      512.74      497.81      8.32 o 
  -1   1   6      128.97      118.74     10.87 o 
   0   1   6       36.06       40.29      1.93 o 
   1   1   6      303.89      302.52      7.31 o 
   2   1   6       34.19       27.05      1.84 o 
   3   1   6      601.48      555.57      8.69 o 
   4   1   6      426.66      475.30     10.79 o 
   5   1   6      510.79      537.84     10.12 o 
   6   1   6        5.69        4.87      1.22 o 
   7   1   6        0.07        2.95      1.07 o 
   8   1   6       17.98       22.84      2.85 o 
   9   1   6      193.36      195.98      6.55 o 
  10   1   6      254.56      264.12     14.86 o 
  11   1   6       54.16       63.26      5.94 o 
  12   1   6        0.14        3.74      3.05 o 
  13   1   6        0.73       11.19      6.76 o 
 -13   2   6        5.59        3.72      3.13 o 
 -12   2   6      203.11      204.01     14.95 o 
 -11   2   6      520.82      509.86     14.74 o 
 -10   2   6      371.57      357.25     11.22 o 
  -9   2   6        2.55        4.00      3.47 o 
  -8   2   6        9.62       14.58      2.90 o 
  -7   2   6       43.81       47.80      4.01 o 
  -6   2   6      557.23      579.80     10.71 o 
  -5   2   6     1439.68     1597.84     23.68 o 
  -4   2   6      682.92      701.53     14.24 o 
  -3   2   6      102.27       68.48      3.51 o 
  -2   2   6       10.38       16.98      2.57 o 
  -1   2   6      151.82      154.92      3.08 o 
   0   2   6      657.85      616.36     10.18 o 
   1   2   6      159.77      141.71      3.71 o 
   2   2   6      358.99      375.16      5.67 o 
   3   2   6        0.89        2.56      0.79 o 
   4   2   6        9.85       19.08      2.69 o 
   5   2   6      339.35      353.16      6.78 o 
   6   2   6      154.43      156.51      4.29 o 
   7   2   6       22.12       24.16      2.10 o 
   8   2   6       28.45       41.55      3.60 o 
   9   2   6        4.43        4.35      2.34 o 
  10   2   6      357.52      350.67     11.91 o 
  11   2   6       25.65       34.25      4.67 o 
  12   2   6       16.59       20.85      6.45 o 
  13   2   6        8.15       13.81      3.35 o 
 -13   3   6       20.99       20.82      7.13 o 
 -12   3   6        1.69        5.53      7.58 o 
 -11   3   6      429.14      404.47     12.67 o 
 -10   3   6      320.41      294.68     10.22 o 
  -9   3   6       46.06       51.72      4.77 o 
  -8   3   6      395.83      368.29     12.13 o 
  -7   3   6      519.15      474.66     12.19 o 
  -6   3   6        8.94       13.12      2.43 o 
  -5   3   6       66.73       73.60      4.34 o 
  -4   3   6      510.99      506.58     11.62 o 
  -3   3   6      165.54      172.23      5.65 o 
  -2   3   6      103.64      118.92      3.21 o 
  -1   3   6      576.23      571.90      8.89 o 
   0   3   6     1537.85     1714.21     22.29 o 
   1   3   6      170.57      186.99      3.44 o 
   2   3   6      524.78      533.47      7.13 o 
   3   3   6     1328.25     1339.38     21.80 o 
   4   3   6       39.96       49.01      6.66 o 
   5   3   6       44.12       46.21      3.34 o 
   6   3   6      292.21      271.12      8.75 o 
   7   3   6       14.98       20.62      3.06 o 
   8   3   6        0.33        2.77      1.80 o 
   9   3   6        0.07        0.45      1.53 o 
  10   3   6      150.19      152.05      6.94 o 
  11   3   6       66.35       66.88      5.52 o 
  12   3   6        1.42        5.90      2.66 o 
  13   3   6       10.02       16.79      3.63 o 
 -12   4   6      138.12      139.31      9.28 o 
 -11   4   6      149.03      150.25      8.46 o 
 -10   4   6       45.62       54.09      6.06 o 
  -9   4   6       29.85       34.04      6.12 o 
  -8   4   6       66.59       55.35      5.60 o 
  -7   4   6      213.13      194.58      9.22 o 
  -6   4   6      241.82      252.64      8.34 o 
  -5   4   6       37.28       36.33      3.21 o 
  -4   4   6      155.05      161.75      5.33 o 
  -3   4   6       11.68       15.05      1.73 o 
  -2   4   6      439.68      476.60      8.94 o 
  -1   4   6      185.54      205.97      4.64 o 
   0   4   6       33.90       28.91      1.86 o 
   1   4   6      989.37      982.74     13.01 o 
   2   4   6     1290.19     1284.33     16.23 o 
   3   4   6      549.51      542.74     10.59 o 
   4   4   6      286.11      264.53      6.41 o 
   5   4   6       42.31       36.03      2.87 o 
   6   4   6       10.96        9.83      2.31 o 
   7   4   6       42.03       39.76      3.37 o 
   8   4   6      972.57      911.12     16.43 o 
   9   4   6       73.26       74.68      4.76 o 
  10   4   6      138.28      138.14      5.98 o 
  11   4   6       15.78       18.24      3.34 o 
  12   4   6        0.27        0.90      2.67 o 
 -12   5   6       16.74       22.05      4.48 o 
 -11   5   6       16.43       15.17      7.66 o 
 -10   5   6        7.28       14.06      3.48 o 
  -9   5   6      141.50      139.60      7.89 o 
  -8   5   6      425.20      358.36     13.28 o 
  -7   5   6        0.01        1.31      2.36 o 
  -6   5   6       63.85       62.03      4.33 o 
  -5   5   6        9.96        5.97      1.97 o 
  -4   5   6      105.79       93.03      5.41 o 
  -3   5   6       58.17       50.74      3.54 o 
  -2   5   6        0.23        0.00      1.01 o 
  -1   5   6      399.85      430.83      7.97 o 
   0   5   6      450.27      422.37      7.74 o 
   1   5   6      730.29      768.79     11.07 o 
   2   5   6       17.13       19.35      2.08 o 
   3   5   6     1040.85     1066.35     18.52 o 
   4   5   6       64.20       64.36      4.18 o 
   5   5   6      825.21      741.14     15.02 o 
   6   5   6      306.74      284.08      8.51 o 
   7   5   6      437.86      409.61      9.72 o 
   8   5   6        0.91        1.13      1.82 o 
   9   5   6      105.33       97.73      5.62 o 
  10   5   6       47.06       48.17      4.50 o 
  11   5   6        5.01       13.45      3.50 o 
 -11   6   6        0.00        0.97      2.86 o 
 -10   6   6       12.53       26.63      4.48 o 
  -9   6   6       47.62       42.56      5.15 o 
  -8   6   6      110.88       98.05      7.28 o 
  -7   6   6       25.71       28.42      3.97 o 
  -6   6   6      386.70      354.52      9.63 o 
  -5   6   6      192.35      203.93      6.89 o 
  -4   6   6        0.21        1.61      1.80 o 
  -3   6   6      192.18      198.61      7.71 o 
  -2   6   6      684.11      631.59     13.43 o 
  -1   6   6      201.21      212.30      5.40 o 
   0   6   6      168.22      148.76      5.21 o 
   1   6   6      107.27      104.68      4.05 o 
   2   6   6        1.58        0.24      1.45 o 
   3   6   6      342.33      314.68     13.43 o 
   4   6   6      329.30      315.59      8.91 o 
   5   6   6     1009.19      876.57     17.48 o 
   6   6   6       16.11       18.45      2.95 o 
   7   6   6      343.75      328.38      9.94 o 
   8   6   6        0.13        3.33      2.22 o 
   9   6   6        0.05        7.41      2.70 o 
  10   6   6        4.63       13.50      3.12 o 
  11   6   6        3.19        7.08      2.98 o 
 -10   7   6        1.06        1.99      4.93 o 
  -9   7   6       80.53       78.72      7.21 o 
  -8   7   6       36.00       42.99      5.37 o 
  -7   7   6       28.98       30.75      4.47 o 
  -6   7   6        2.07        4.67      2.64 o 
  -5   7   6        9.54       11.84      3.85 o 
  -4   7   6       56.15       53.67      4.17 o 
  -3   7   6      115.40      111.07      5.13 o 
  -2   7   6      257.41      241.80      8.41 o 
  -1   7   6      355.55      332.87     22.23 o 
   0   7   6      192.40      177.28      6.09 o 
   1   7   6        8.23        7.77      1.81 o 
   2   7   6      407.28      373.27      8.94 o 
   3   7   6      197.85      188.58      6.87 o 
   4   7   6      328.19      254.38      8.25 o 
   5   7   6      920.55      794.86     16.96 o 
   6   7   6      366.22      323.94      9.89 o 
   7   7   6        1.05        4.58      2.83 o 
   8   7   6       12.75       11.55      2.99 o 
   9   7   6        2.29        4.54      2.47 o 
  10   7   6        3.83        5.71      3.56 o 
  -9   8   6       16.44       15.14      3.97 o 
  -8   8   6       45.13       53.11      5.96 o 
  -7   8   6        4.50        4.53      5.98 o 
  -6   8   6       44.73       55.35      5.74 o 
  -5   8   6       14.12       16.66      3.53 o 
  -4   8   6       78.30       91.39      6.58 o 
  -3   8   6       19.27       29.19      5.69 o 
  -2   8   6      218.48      204.73      8.41 o 
  -1   8   6       13.33       15.32      3.14 o 
   0   8   6       52.47       45.23      4.71 o 
   1   8   6        5.37        8.83      2.02 o 
   2   8   6       28.13       28.13      3.48 o 
   3   8   6       48.59       56.46      4.69 o 
   4   8   6      267.82      247.21      9.91 o 
   5   8   6      454.59      406.52     12.95 o 
   6   8   6       85.10       78.99      5.90 o 
   7   8   6       13.75       15.64      3.25 o 
   8   8   6       27.85       21.07      4.56 o 
   9   8   6        6.21       13.17      3.16 o 
  -7   9   6        0.64        1.81      3.13 o 
  -6   9   6        1.88        5.49      4.80 o 
  -5   9   6       37.07       43.61      7.44 o 
  -4   9   6        2.56        2.45      3.82 o 
  -3   9   6       81.50       99.17     14.41 o 
  -2   9   6        7.02        8.00      6.34 o 
  -1   9   6        0.00        4.15      3.38 o 
   0   9   6       41.78       67.52      5.89 o 
   1   9   6        3.03        5.48      2.72 o 
   2   9   6      107.24      123.62      6.78 o 
   3   9   6      115.66      120.68      9.09 o 
   4   9   6       47.05       43.06      5.10 o 
   5   9   6       16.07       17.85      3.19 o 
   6   9   6       31.14       29.12      4.13 o 
   7   9   6        8.82       12.10      4.04 o 
  -5  10   6        0.01        0.73      9.86 o 
  -4  10   6      151.46      173.55     13.32 o 
  -3  10   6        0.24        1.87      4.21 o 
  -2  10   6        0.00        2.46      4.66 o 
  -1  10   6        0.67        2.32      3.80 o 
   0  10   6        5.62       10.75     10.74 o 
   1  10   6        8.71       16.06      7.16 o 
   2  10   6        2.61        4.05      3.14 o 
   3  10   6       14.63       22.27      4.33 o 
   4  10   6        0.03        2.98      3.06 o 
 -13   1   7      117.60      131.15     10.55 o 
 -12   1   7      182.80      163.99     11.86 o 
 -11   1   7       35.69       27.68      4.73 o 
 -10   1   7        1.44        1.34      2.65 o 
  -9   1   7      127.76      125.79      5.92 o 
  -8   1   7      158.41      153.90     10.32 o 
  -7   1   7      801.77      802.02     17.02 o 
  -6   1   7        1.94        1.87      1.64 o 
  -5   1   7     1124.42     1179.56     18.29 o 
  -4   1   7     1579.52     1673.20     24.32 o 
  -3   1   7       77.70       81.62      2.73 o 
  -2   1   7       40.06       42.68      1.95 o 
  -1   1   7     4551.01     4743.04     73.31 o 
   0   1   7     1333.21     1397.72     20.42 o 
   1   1   7      602.94      571.88      9.83 o 
   2   1   7       47.32       53.91      2.50 o 
   3   1   7     1335.89     1409.90     19.90 o 
   4   1   7     5058.30     5368.62     73.45 o 
   5   1   7       59.40       51.97      2.78 o 
   6   1   7       14.17       20.69      2.08 o 
   7   1   7       37.68       34.96      2.45 o 
   8   1   7      164.36      148.29      5.42 o 
   9   1   7      348.16      359.00     11.51 o 
  10   1   7      667.54      671.67     17.55 o 
  11   1   7      374.53      349.26     12.15 o 
  12   1   7       32.87       42.07      5.12 o 
  13   1   7       65.00       86.54      9.88 o 
 -13   2   7      104.33      133.10     10.49 o 
 -12   2   7       30.80       42.03      6.15 o 
 -11   2   7        0.71        4.11      2.86 o 
 -10   2   7       28.30       30.17      4.74 o 
  -9   2   7       88.27       77.14      6.49 o 
  -8   2   7      762.47      763.01     20.79 o 
  -7   2   7      793.84      722.96     19.50 o 
  -6   2   7      617.45      603.94     20.95 o 
  -5   2   7      211.42      203.08      6.60 o 
  -4   2   7       50.53       59.78      3.65 o 
  -3   2   7       29.32       39.32      5.15 o 
  -2   2   7      112.07      133.39      8.36 o 
  -1   2   7       27.19       33.62      1.92 o 
   0   2   7     1831.83     2009.19     28.48 o 
   1   2   7      138.31      133.20      9.06 o 
   2   2   7       23.67       23.21      1.42 o 
   3   2   7     1782.03     1978.34     25.86 o 
   4   2   7      116.03      100.66      3.12 o 
   5   2   7       89.14       81.08      2.92 o 
   6   2   7        0.00        0.65      1.32 o 
   7   2   7      395.44      358.35     13.90 o 
   8   2   7        1.64        2.36      1.71 o 
   9   2   7        5.57       12.56      3.08 o 
  10   2   7      319.52      308.72     11.15 o 
  11   2   7        8.36       13.76      3.39 o 
  12   2   7        0.86        2.48      3.02 o 
  13   2   7        0.01        7.33      2.79 o 
 -12   3   7      179.25      169.66     10.68 o 
 -11   3   7       14.22       18.31      3.56 o 
 -10   3   7       85.67       88.05      6.42 o 
  -9   3   7       33.90       24.18      3.42 o 
  -8   3   7       14.87       19.86      3.06 o 
  -7   3   7       22.78       19.52      3.00 o 
  -6   3   7       71.87       74.23      7.24 o 
  -5   3   7      149.01      168.83      6.24 o 
  -4   3   7      445.98      504.04     11.79 o 
  -3   3   7      129.31      132.24      6.40 o 
  -2   3   7      266.55      283.19      5.76 o 
  -1   3   7     4374.66     4794.53     64.30 o 
   0   3   7     1221.97     1196.80     14.87 o 
   1   3   7        6.17       15.01      1.24 o 
   2   3   7     1967.09     2062.40     26.70 o 
   3   3   7      393.00      434.22      7.00 o 
   4   3   7        1.52        2.14      0.70 o 
   5   3   7       87.36       93.13      4.25 o 
   6   3   7      146.33      150.44      5.49 o 
   7   3   7       29.32       29.28      3.04 o 
   8   3   7      619.64      567.11     13.01 o 
   9   3   7      134.00      126.97      8.65 o 
  10   3   7       37.90       44.65      4.32 o 
  11   3   7        1.25        3.51      2.30 o 
  12   3   7        2.64        4.85      3.02 o 
 -12   4   7       30.06       46.00      5.76 o 
 -11   4   7       81.88       76.13      8.35 o 
 -10   4   7        3.95        4.59      2.51 o 
  -9   4   7       17.53       20.16      3.28 o 
  -8   4   7        8.25       10.61      2.61 o 
  -7   4   7      602.73      530.01     20.48 o 
  -6   4   7       14.37       13.02      2.75 o 
  -5   4   7      559.35      530.47     13.00 o 
  -4   4   7      543.29      563.35     13.14 o 
  -3   4   7      408.41      391.37      9.28 o 
  -2   4   7      154.34      176.90      5.29 o 
  -1   4   7      310.47      280.26      6.83 o 
   0   4   7       13.00       16.92      1.60 o 
   1   4   7      470.20      505.10      8.99 o 
   2   4   7       54.91       50.62      1.88 o 
   3   4   7        7.33       10.67      1.28 o 
   4   4   7       43.68       46.93      3.13 o 
   5   4   7      116.17      128.02      4.55 o 
   6   4   7      171.47      176.42      5.69 o 
   7   4   7        2.11        3.95      1.77 o 
   8   4   7      462.88      435.60     10.21 o 
   9   4   7       24.76       19.52      2.82 o 
  10   4   7        4.07        3.14      2.44 o 
  11   4   7       14.85       18.79      3.32 o 
  12   4   7       19.10       32.08      4.58 o 
 -11   5   7       35.35       51.48      6.03 o 
 -10   5   7       99.73       99.89      7.58 o 
  -9   5   7       59.08       61.54      5.96 o 
  -8   5   7       43.80       48.09      4.29 o 
  -7   5   7      336.04      308.29      8.91 o 
  -6   5   7       63.31       65.99      4.90 o 
  -5   5   7        7.34        8.93      2.09 o 
  -4   5   7        7.55        8.81      2.08 o 
  -3   5   7       75.92       75.75      4.47 o 
  -2   5   7       86.00       87.59      4.66 o 
  -1   5   7      472.55      437.04      9.31 o 
   0   5   7        2.21        5.78      1.20 o 
   1   5   7      513.57      489.44      9.37 o 
   2   5   7       10.75       14.11      1.87 o 
   3   5   7      270.05      247.94      7.23 o 
   4   5   7       33.81       36.24      3.32 o 
   5   5   7      137.59      122.77      4.81 o 
   6   5   7        7.72       13.43      2.37 o 
   7   5   7        1.39        0.62      1.76 o 
   8   5   7      127.76      130.85      6.11 o 
   9   5   7       63.53       73.08      5.00 o 
  10   5   7       45.91       51.86      4.38 o 
  11   5   7        2.87        2.32      3.07 o 
 -11   6   7       40.21       49.25      6.02 o 
 -10   6   7       15.19       12.41      3.56 o 
  -9   6   7       21.32       20.71      4.62 o 
  -8   6   7        3.45        4.59      2.82 o 
  -7   6   7        2.32        2.12      2.59 o 
  -6   6   7       76.66       79.97      5.19 o 
  -5   6   7        2.56        3.68      1.94 o 
  -4   6   7       79.26       73.91      4.67 o 
  -3   6   7       19.42       20.07      3.03 o 
  -2   6   7        0.24        0.00      1.40 o 
  -1   6   7        5.60        8.90      1.70 o 
   0   6   7      145.50      132.87      5.01 o 
   1   6   7       97.81       86.05      3.88 o 
   2   6   7      229.28      209.28      5.88 o 
   3   6   7        1.26        2.31      1.70 o 
   4   6   7       77.65       66.92      5.72 o 
   5   6   7      408.94      387.86     10.41 o 
   6   6   7      281.72      248.94      8.68 o 
   7   6   7      178.88      173.36      8.76 o 
   8   6   7        8.24        7.49      3.59 o 
   9   6   7        0.05        0.00      2.14 o 
  10   6   7        6.82        9.09      2.97 o 
 -10   7   7       29.71       35.26      5.14 o 
  -9   7   7       17.91       24.45      4.35 o 
  -8   7   7       24.57       29.76      6.62 o 
  -7   7   7       64.02       68.74      6.35 o 
  -6   7   7       41.54       47.05      5.19 o 
  -5   7   7       19.56       21.51      3.51 o 
  -4   7   7       10.36       21.74      3.72 o 
  -3   7   7       56.02       60.38      4.34 o 
  -2   7   7      132.45      128.35      8.16 o 
  -1   7   7       39.85       49.73      4.70 o 
   0   7   7       97.26       92.47      4.75 o 
   1   7   7        8.70       11.09      3.26 o 
   2   7   7       27.60       31.98      3.38 o 
   3   7   7      306.32      280.48      9.24 o 
   4   7   7      800.79      697.16     17.91 o 
   5   7   7      368.84      337.31     10.12 o 
   6   7   7       25.31       31.09      3.84 o 
   7   7   7        0.29        4.21      2.47 o 
   8   7   7        1.94        5.67      2.51 o 
   9   7   7        5.15        6.22      2.97 o 
  -8   8   7       50.41       48.14      5.76 o 
  -7   8   7        1.10        7.33      3.04 o 
  -6   8   7        0.00        4.82      2.71 o 
  -5   8   7       44.55       42.77      5.02 o 
  -4   8   7       28.09       35.96      5.96 o 
  -3   8   7       53.85       52.16      5.09 o 
  -2   8   7        3.45        3.58      2.23 o 
  -1   8   7       80.26       74.11      7.24 o 
   0   8   7       78.48       92.55      6.39 o 
   1   8   7      150.83      146.30      6.98 o 
   2   8   7        4.99       12.27      2.62 o 
   3   8   7        0.46        4.00      2.23 o 
   4   8   7        3.14        5.26      2.21 o 
   5   8   7      143.10      133.61      6.65 o 
   6   8   7       15.58       19.17      5.79 o 
   7   8   7        4.85        9.85      3.18 o 
   8   8   7        8.01       11.68      3.00 o 
  -7   9   7       45.29       58.93      6.33 o 
  -6   9   7       59.61       74.33      9.21 o 
  -5   9   7        5.22        6.56      4.38 o 
  -4   9   7       40.16       40.76      7.09 o 
  -3   9   7        1.19        1.95      4.69 o 
  -2   9   7        9.61       12.81      4.00 o 
  -1   9   7       28.53       38.72      4.70 o 
   0   9   7        0.51        3.40      2.74 o 
   1   9   7       61.96       59.48      7.06 o 
   2   9   7       74.01       68.15      6.32 o 
   3   9   7       55.75       62.28      6.84 o 
   4   9   7       15.04       19.11      3.37 o 
   5   9   7      193.45      174.42      7.63 o 
   6   9   7       12.22       17.04      3.52 o 
  -4  10   7       26.23       43.67      7.46 o 
  -3  10   7        9.68       11.20      4.93 o 
  -2  10   7        4.18        4.05      4.06 o 
  -1  10   7        0.29        6.42      4.73 o 
   0  10   7        0.46        0.00      4.69 o 
   1  10   7       18.33       11.06      6.36 o 
   2  10   7        8.22       10.96      3.35 o 
   3  10   7        0.00        6.24      4.15 o 
   4  10   7        2.60        7.14      3.17 o 
 -13   0   8       46.94       45.65      9.39 o 
 -12   0   8       26.19       11.44      5.91 o 
 -11   0   8      162.86      161.04     13.63 o 
 -10   0   8     3075.08     3039.99     91.89 o 
  -9   0   8     3174.59     3094.65     91.89 o 
  -8   0   8     1300.71     1259.48     43.67 o 
  -7   0   8       77.97       71.77      5.01 o 
  -6   0   8     1113.53     1151.14     26.22 o 
  -5   0   8     2796.39     3032.38     59.93 o 
  -4   0   8     2513.78     2760.48     54.51 o 
  -3   0   8     6376.62     7216.59    134.57 o 
  -2   0   8     4839.87     5612.22    121.04 o 
  -1   0   8      859.51      773.94     17.80 o 
   0   0   8       69.86       63.35      3.66 o 
   2   0   8       11.56       14.59      2.33 o 
   3   0   8     1946.26     2059.16     42.32 o 
   4   0   8      201.42      212.63      7.89 o 
   5   0   8      340.04      338.64     11.07 o 
   6   0   8      377.10      376.56     12.17 o 
   7   0   8      595.34      579.61     16.87 o 
   8   0   8       30.43       37.96      8.66 o 
   9   0   8       47.05       50.08      5.61 o 
  10   0   8      380.85      368.92     30.26 o 
  11   0   8      135.78      157.77     16.93 o 
  12   0   8      142.65      129.05     16.69 o 
  13   0   8       16.74       33.83      9.63 o 
 -13   1   8        6.02       10.02      6.73 o 
 -12   1   8        1.88        6.30      7.79 o 
 -11   1   8        0.05        0.00      2.75 o 
 -10   1   8      252.15      216.76     10.83 o 
  -9   1   8      163.60      171.31     17.42 o 
  -8   1   8       10.48       13.06      2.49 o 
  -7   1   8     1184.19     1139.84     22.34 o 
  -6   1   8       22.57       23.64      2.79 o 
  -5   1   8       60.88       64.43      2.81 o 
  -4   1   8      339.73      331.84      6.71 o 
  -3   1   8     1178.03     1199.28     18.12 o 
  -2   1   8       66.51       58.37      2.40 o 
  -1   1   8     1666.27     1797.39     29.88 o 
   0   1   8       89.40      113.89      3.52 o 
   1   1   8      122.73      129.89      3.84 o 
   2   1   8      898.72     1000.40     15.95 o 
   3   1   8      848.30      845.16     14.15 o 
   4   1   8      207.29      208.05      5.41 o 
   5   1   8       11.63       14.54      1.81 o 
   6   1   8       28.86       28.25      2.37 o 
   7   1   8      534.76      470.92     10.34 o 
   8   1   8      133.44      125.72      5.14 o 
   9   1   8     1028.69      980.43     22.30 o 
  10   1   8        0.01        3.73      2.56 o 
  11   1   8       36.58       52.84      5.64 o 
  12   1   8        9.01       12.36      4.66 o 
  13   1   8       16.94       15.23      5.20 o 
 -13   2   8        6.50       10.62      4.04 o 
 -12   2   8        2.43        5.98      3.55 o 
 -11   2   8       29.72       45.00      5.95 o 
 -10   2   8      825.27      774.39     25.75 o 
  -9   2   8      957.98      891.33     19.89 o 
  -8   2   8       69.82       63.87      4.95 o 
  -7   2   8       55.37       67.38      5.57 o 
  -6   2   8       47.11       52.31      4.08 o 
  -5   2   8        0.27        3.35      1.50 o 
  -4   2   8      559.53      653.42     13.96 o 
  -3   2   8     1013.44     1109.56     20.62 o 
  -2   2   8       54.66       57.89      4.45 o 
  -1   2   8     1091.85     1105.46     17.07 o 
   0   2   8      122.88      150.19      4.55 o 
   1   2   8        2.36        7.84      1.37 o 
   2   2   8      623.51      597.75     10.72 o 
   3   2   8      246.61      286.69      5.86 o 
   4   2   8      378.81      389.11      7.35 o 
   5   2   8       46.31       56.03      2.72 o 
   6   2   8       13.01       11.76      1.66 o 
   7   2   8        0.97        1.81      1.58 o 
   8   2   8      221.84      195.42      8.00 o 
   9   2   8      270.78      274.61     10.19 o 
  10   2   8       61.17       71.30      6.26 o 
  11   2   8       89.62       95.13      7.83 o 
  12   2   8        4.64        9.42      3.11 o 
 -12   3   8        4.46        3.29      3.26 o 
 -11   3   8        4.09        4.13      2.55 o 
 -10   3   8      122.36      127.50      9.01 o 
  -9   3   8       21.09       22.59      4.82 o 
  -8   3   8      223.99      221.13      9.93 o 
  -7   3   8        3.20        3.08      3.20 o 
  -6   3   8      159.05      147.71      7.63 o 
  -5   3   8      193.97      177.28      7.95 o 
  -4   3   8        7.18       13.17      2.31 o 
  -3   3   8        7.98        6.66      2.32 o 
  -2   3   8      154.61      193.19      7.75 o 
  -1   3   8       24.82       40.08      2.30 o 
   0   3   8     1706.79     1712.84     22.33 o 
   1   3   8     1006.76     1057.63     16.78 o 
   2   3   8     2475.80     2670.75     33.82 o 
   3   3   8       51.71       67.52      2.06 o 
   4   3   8       26.27       29.39      2.84 o 
   5   3   8       15.69       25.89      2.79 o 
   6   3   8       60.00       57.22      4.00 o 
   7   3   8      943.34      874.29     17.12 o 
   8   3   8      898.88      845.52     17.18 o 
   9   3   8      294.66      269.44     11.55 o 
  10   3   8        0.01        2.85      2.98 o 
  11   3   8       46.84       56.34      5.21 o 
  12   3   8       24.50       28.80      4.02 o 
 -11   4   8        5.48        8.87      4.22 o 
 -10   4   8      111.11      131.18      7.61 o 
  -9   4   8       80.37       89.40      7.04 o 
  -8   4   8       18.61       18.98      4.25 o 
  -7   4   8      166.14      165.37      7.07 o 
  -6   4   8      143.83      116.83      5.93 o 
  -5   4   8      123.76      109.62      5.61 o 
  -4   4   8       13.68       16.38      2.84 o 
  -3   4   8       41.81       55.33      4.09 o 
  -2   4   8        0.21        2.36      1.27 o 
  -1   4   8     1147.44     1128.71     16.25 o 
   0   4   8       16.61       22.19      1.85 o 
   1   4   8      485.25      488.19      7.60 o 
   2   4   8       38.31       48.73      1.96 o 
   3   4   8       44.79       39.51      2.85 o 
   4   4   8       59.21       41.85      4.45 o 
   5   4   8      237.59      248.62      6.67 o 
   6   4   8       95.48       86.86      4.53 o 
   7   4   8      165.50      160.69      5.68 o 
   8   4   8      255.24      241.97      8.41 o 
   9   4   8       41.62       39.36      4.43 o 
  10   4   8       20.25       26.05      3.69 o 
  11   4   8        3.80        5.44      2.85 o 
  12   4   8       37.27       57.34      5.56 o 
 -11   5   8      127.25      136.15      9.20 o 
 -10   5   8        0.97        5.46      2.81 o 
  -9   5   8      360.93      340.23     10.16 o 
  -8   5   8        0.03        0.00      2.05 o 
  -7   5   8       28.44       32.92      3.40 o 
  -6   5   8        0.91        4.45      2.07 o 
  -5   5   8      601.88      540.49     12.13 o 
  -4   5   8      302.27      292.80      8.13 o 
  -3   5   8        1.14        0.42      1.47 o 
  -2   5   8       65.43       61.79      3.77 o 
  -1   5   8        0.11        0.72      1.07 o 
   0   5   8       12.24       20.00      1.99 o 
   1   5   8        8.64        9.34      1.83 o 
   2   5   8       78.49       75.60      3.48 o 
   3   5   8       13.09       16.56      2.43 o 
   4   5   8      392.60      375.53     11.25 o 
   5   5   8       24.07       25.56      2.69 o 
   6   5   8      154.87      131.81      5.15 o 
   7   5   8       11.79       17.79      2.69 o 
   8   5   8      136.11      117.31      5.74 o 
   9   5   8        0.70        0.00      1.77 o 
  10   5   8        0.00        3.96      2.62 o 
  11   5   8       92.12       98.32      7.12 o 
 -10   6   8       39.82       42.86      5.42 o 
  -9   6   8      109.41      118.99      8.32 o 
  -8   6   8       65.17       70.63      6.55 o 
  -7   6   8      359.88      333.40      9.84 o 
  -6   6   8       82.26       80.57      7.59 o 
  -5   6   8       69.94       75.51      4.92 o 
  -4   6   8      117.51      118.53      5.32 o 
  -3   6   8        0.08        1.14      1.62 o 
  -2   6   8       52.61       52.13      5.55 o 
  -1   6   8        0.76        2.15      1.84 o 
   0   6   8      119.34      122.60      5.29 o 
   1   6   8      466.74      423.09      9.82 o 
   2   6   8        2.83        3.58      2.58 o 
   3   6   8      203.89      190.50      6.72 o 
   4   6   8      503.27      456.26     13.25 o 
   5   6   8      107.65       95.16      5.68 o 
   6   6   8      111.61      117.35      6.72 o 
   7   6   8      149.83      138.76      6.27 o 
   8   6   8        4.02        5.90      2.49 o 
   9   6   8        2.38        4.81      2.51 o 
  10   6   8        0.83        2.05      2.65 o 
  -9   7   8       21.81       33.52      4.92 o 
  -8   7   8        0.34        5.09      2.93 o 
  -7   7   8        2.20        2.12      2.57 o 
  -6   7   8       44.44       44.78      7.29 o 
  -5   7   8        0.02        0.92      2.03 o 
  -4   7   8       18.97       17.97      2.76 o 
  -3   7   8        5.88       10.11      2.33 o 
  -2   7   8       77.30       90.52      7.07 o 
  -1   7   8       21.54       29.09      3.68 o 
   0   7   8       20.72       22.30      3.38 o 
   1   7   8      104.19      110.46      5.16 o 
   2   7   8       21.18       26.46      3.74 o 
   3   7   8       40.73       44.27      4.14 o 
   4   7   8       39.74       52.80      4.53 o 
   5   7   8       38.24       47.58      4.40 o 
   6   7   8        1.92        4.52      2.26 o 
   7   7   8        0.33        1.61      2.24 o 
   8   7   8        1.74        5.56      2.55 o 
   9   7   8        0.46        0.40      2.40 o 
  -8   8   8        1.51        5.06      3.89 o 
  -7   8   8       88.99       98.81      7.91 o 
  -6   8   8       66.99       74.83     15.07 o 
  -5   8   8       33.19       40.32      6.66 o 
  -4   8   8        1.44        6.69      3.67 o 
  -3   8   8       49.10       55.21      5.53 o 
  -2   8   8       18.64       14.29      3.41 o 
  -1   8   8      115.54      121.84      6.84 o 
   0   8   8      120.13      105.68      6.88 o 
   1   8   8      111.96      118.91      9.10 o 
   2   8   8      126.87      136.85      8.71 o 
   3   8   8        0.50        0.00      1.98 o 
   4   8   8       99.20       93.66      6.09 o 
   5   8   8       29.09       26.08      4.60 o 
   6   8   8       93.09       80.38      5.98 o 
   7   8   8       20.47       17.80      3.38 o 
   8   8   8       28.93       35.36      4.35 o 
  -6   9   8        1.01        7.37      4.77 o 
  -5   9   8       78.55       94.99      9.97 o 
  -4   9   8        3.27        9.65      5.63 o 
  -3   9   8       30.28       37.61      6.77 o 
  -2   9   8       75.90       56.70      9.79 o 
  -1   9   8        6.15       15.83      3.52 o 
   0   9   8       84.44       85.00      8.46 o 
   1   9   8       41.91       44.62      6.44 o 
   2   9   8        3.92        4.85      3.65 o 
   3   9   8        3.76        6.12      3.19 o 
   4   9   8       19.33       26.47      3.82 o 
   5   9   8        0.24        0.00      2.37 o 
   6   9   8      150.25      144.30     10.17 o 
  -3  10   8       31.64       52.98     10.50 o 
  -2  10   8       40.62       34.31      7.18 o 
  -1  10   8       56.69       71.03     12.83 o 
   0  10   8       36.89       36.50     10.81 o 
   1  10   8        0.95        0.00      3.59 o 
   2  10   8       10.18       22.55      5.74 o 
   3  10   8        8.85       16.08      4.01 o 
 -13   1   9        0.07        2.98      7.70 o 
 -12   1   9       38.69       33.28      5.70 o 
 -11   1   9       50.17       51.88      6.82 o 
 -10   1   9       57.12       64.41      7.13 o 
  -9   1   9      242.05      218.36     10.77 o 
  -8   1   9       42.38       52.74      8.00 o 
  -7   1   9        1.37        2.87      1.80 o 
  -6   1   9      218.45      228.67     10.94 o 
  -5   1   9       48.35       56.04      3.89 o 
  -4   1   9        0.79        0.19      1.11 o 
  -3   1   9     1812.75     2105.29     30.11 o 
  -2   1   9     2795.23     3197.26     44.09 o 
  -1   1   9      488.43      531.94     11.12 o 
   0   1   9      180.79      175.14      4.70 o 
   1   1   9      301.00      333.51      7.69 o 
   2   1   9       34.65       34.06      2.44 o 
   3   1   9      140.89      159.57      4.77 o 
   4   1   9     1950.48     2006.93     34.70 o 
   5   1   9     1476.95     1548.93     24.37 o 
   6   1   9      505.38      476.11     13.25 o 
   7   1   9       54.41       62.69      3.91 o 
   8   1   9       11.82       14.88      4.44 o 
   9   1   9       94.89      105.57      7.04 o 
  10   1   9      442.34      416.55     20.11 o 
  11   1   9      597.60      581.96     17.72 o 
  12   1   9      265.15      291.82     15.42 o 
 -12   2   9       46.58       48.39      6.87 o 
 -11   2   9      118.85      106.81      9.27 o 
 -10   2   9        1.23        7.02      3.17 o 
  -9   2   9        6.58        6.41      2.47 o 
  -8   2   9       50.52       44.55      5.21 o 
  -7   2   9      842.97      818.35     17.94 o 
  -6   2   9     1089.28     1073.69     21.49 o 
  -5   2   9      559.57      544.42     12.82 o 
  -4   2   9      100.12       93.01      5.36 o 
  -3   2   9      241.75      220.64      6.91 o 
  -2   2   9     2752.83     2951.84     47.54 o 
  -1   2   9      130.21      129.76      3.92 o 
   0   2   9     2193.23     2155.02     30.98 o 
   1   2   9      124.90      135.38      4.19 o 
   2   2   9       71.65       57.89      2.90 o 
   3   2   9      269.74      257.67      6.30 o 
   4   2   9        4.64        4.61      1.19 o 
   5   2   9       53.84       61.86      3.61 o 
   6   2   9       76.65       73.35      4.11 o 
   7   2   9       11.86       13.84      2.66 o 
   8   2   9       14.63       20.85      3.44 o 
   9   2   9      633.72      626.74     17.19 o 
  10   2   9        3.15        8.27      2.89 o 
  11   2   9      110.29      120.78     11.10 o 
  12   2   9       88.95       95.01     10.04 o 
 -12   3   9        5.04        5.71      3.59 o 
 -11   3   9       68.39       61.24      7.65 o 
 -10   3   9       25.24       29.15      3.95 o 
  -9   3   9        3.19        6.94      2.62 o 
  -8   3   9        0.04        3.73      2.19 o 
  -7   3   9      258.43      212.22      7.90 o 
  -6   3   9       59.32       54.53      4.51 o 
  -5   3   9      297.39      286.28      8.80 o 
  -4   3   9        2.35        6.63      2.38 o 
  -3   3   9      729.95      652.69     17.88 o 
  -2   3   9      145.33      190.57      8.57 o 
  -1   3   9       14.59       15.97      1.38 o 
   0   3   9      264.43      264.51      7.54 o 
   1   3   9       39.02       34.41      2.33 o 
   2   3   9       91.91      112.07      3.56 o 
   3   3   9        4.53        4.40      1.31 o 
   4   3   9       76.95       99.16      4.42 o 
   5   3   9       18.21       19.68      2.69 o 
   6   3   9      118.22      120.64      5.15 o 
   7   3   9        0.09        3.03      1.77 o 
   8   3   9       69.50       78.87      7.86 o 
   9   3   9       19.51       27.01      4.21 o 
  10   3   9       70.01       69.06      6.59 o 
  11   3   9       25.98       28.96      7.58 o 
  12   3   9       30.67       42.66      5.08 o 
 -12   4   9       92.07      120.67     15.16 o 
 -11   4   9        7.43        5.31      3.58 o 
 -10   4   9        7.11       10.80      2.98 o 
  -9   4   9      198.81      187.80      9.85 o 
  -8   4   9       11.31       16.18      3.93 o 
  -7   4   9      510.38      471.08     15.90 o 
  -6   4   9     1954.84     1835.34     33.74 o 
  -5   4   9      134.06      110.66      5.52 o 
  -4   4   9       36.87       45.60      5.32 o 
  -3   4   9      115.59       95.61      5.05 o 
  -2   4   9      204.84      203.81      6.94 o 
  -1   4   9      416.15      407.59      7.65 o 
   0   4   9        1.25        2.81      1.36 o 
   1   4   9      950.09      926.86     12.62 o 
   2   4   9      168.76      170.12      6.82 o 
   3   4   9       39.13       42.58      2.99 o 
   4   4   9      162.05      153.72      6.56 o 
   5   4   9       18.13       27.60      2.66 o 
   6   4   9       77.18       63.48      4.08 o 
   7   4   9        0.11        2.83      1.71 o 
   8   4   9      196.76      192.68      6.50 o 
   9   4   9      130.74      128.05      7.16 o 
  10   4   9       12.03        8.41      2.95 o 
  11   4   9        0.09        2.48      2.79 o 
 -11   5   9       39.19       45.00      6.84 o 
 -10   5   9        2.19        6.94      3.10 o 
  -9   5   9        5.00        9.27      3.10 o 
  -8   5   9      246.44      225.02      8.04 o 
  -7   5   9       98.81      104.04      5.99 o 
  -6   5   9        0.16        1.45      2.09 o 
  -5   5   9       58.81       55.90      4.78 o 
  -4   5   9        0.36        3.81      1.59 o 
  -3   5   9       19.88       19.74      2.54 o 
  -2   5   9        2.00        5.32      1.68 o 
  -1   5   9        0.48        0.57      1.62 o 
   0   5   9       69.13       72.83      3.09 o 
   1   5   9      143.16      140.18      7.22 o 
   2   5   9        0.11        2.31      1.83 o 
   3   5   9      194.23      166.09      6.00 o 
   4   5   9      500.73      442.97     11.56 o 
   5   5   9        1.96        5.22      1.75 o 
   6   5   9        0.07        1.18      1.70 o 
   7   5   9        9.98       12.20      2.36 o 
   8   5   9       16.01       12.27      2.44 o 
   9   5   9        4.68        5.20      2.50 o 
  10   5   9        1.27        9.30      3.23 o 
  11   5   9       11.71       21.35      4.90 o 
 -10   6   9       17.98       15.34      3.93 o 
  -9   6   9        5.92        9.64      3.32 o 
  -8   6   9       20.33       23.88      4.82 o 
  -7   6   9       15.17       13.62      2.80 o 
  -6   6   9       46.67       61.37      6.07 o 
  -5   6   9        0.49        2.86      2.66 o 
  -4   6   9       12.44       17.07      3.85 o 
  -3   6   9       89.58       88.30      5.25 o 
  -2   6   9       80.03       73.18      4.10 o 
  -1   6   9        3.23        5.95      2.31 o 
   0   6   9       63.36       60.16      4.90 o 
   1   6   9       69.70       69.56      4.15 o 
   2   6   9       84.45       82.41      5.56 o 
   3   6   9       34.85       40.66      3.91 o 
   4   6   9      180.45      183.36      6.87 o 
   5   6   9       13.48       12.77      2.54 o 
   6   6   9      104.03       98.00      6.06 o 
   7   6   9       71.48       73.30      5.51 o 
   8   6   9        3.30        8.97      3.45 o 
   9   6   9        7.11       11.20      2.96 o 
  10   6   9       16.31       24.21      6.22 o 
  -9   7   9        5.47        4.24      3.74 o 
  -8   7   9        3.64        9.68      3.39 o 
  -7   7   9      173.61      179.05      8.79 o 
  -6   7   9      337.08      292.09     17.51 o 
  -5   7   9       18.63       24.39      3.23 o 
  -4   7   9       71.48       64.43      4.77 o 
  -3   7   9        0.54        0.96      2.23 o 
  -2   7   9        2.28        5.14      2.36 o 
  -1   7   9       67.72       60.81      5.33 o 
   0   7   9       70.17       68.41      5.57 o 
   1   7   9      113.54      118.97      8.79 o 
   2   7   9      150.11      143.07      6.99 o 
   3   7   9       18.80       20.41      3.07 o 
   4   7   9      163.33      131.86      6.70 o 
   5   7   9        5.83        9.72      2.72 o 
   6   7   9       72.75       60.93      6.92 o 
   7   7   9       62.75       50.30      4.81 o 
   8   7   9       63.93       73.55      5.93 o 
   9   7   9        3.68        2.52      3.90 o 
  -8   8   9       53.77       53.28      6.09 o 
  -7   8   9       10.50       18.25      4.06 o 
  -6   8   9        6.82       12.31      3.99 o 
  -5   8   9      206.97      200.38     12.00 o 
  -4   8   9      161.50      169.52     16.22 o 
  -3   8   9      122.52      114.37     10.39 o 
  -2   8   9       14.33       15.58      4.67 o 
  -1   8   9       12.38       12.82      3.89 o 
   0   8   9       15.32       13.23      3.86 o 
   1   8   9       21.14       22.93      7.87 o 
   2   8   9        2.91        2.91      3.32 o 
   3   8   9       23.54       31.95      3.83 o 
   4   8   9       16.19       17.39      3.08 o 
   5   8   9       55.05       47.72      4.80 o 
   6   8   9       35.16       43.82      4.89 o 
   7   8   9        1.40        8.29      2.77 o 
  -6   9   9       48.94       50.60      7.96 o 
  -5   9   9       73.64       81.09      9.36 o 
  -4   9   9       52.13       64.85     21.57 o 
  -3   9   9       88.99       79.81     20.56 o 
  -2   9   9       67.80       82.74      9.13 o 
  -1   9   9       83.13       97.07      9.11 o 
   0   9   9       16.76       24.68      5.23 o 
   1   9   9       31.56       39.68      5.95 o 
   2   9   9       25.84       19.25      4.60 o 
   3   9   9       20.69       16.74      3.94 o 
   4   9   9       20.27       20.40      4.04 o 
   5   9   9       12.67       19.13      4.57 o 
   6   9   9      252.58      196.71      9.94 o 
  -2  10   9        7.04       23.64      8.48 o 
  -1  10   9        0.03        5.67      6.88 o 
   0  10   9        7.00       13.11      7.44 o 
   1  10   9       32.69       46.54      7.03 o 
   2  10   9       10.44        8.25      4.30 o 
 -12   0  10       18.65       26.18      7.51 o 
 -11   0  10        5.62        9.11      5.32 o 
 -10   0  10       16.30        5.11      5.08 o 
  -9   0  10      738.06      741.88     32.23 o 
  -8   0  10      684.30      581.78     26.39 o 
  -7   0  10      332.91      308.41     17.31 o 
  -6   0  10      372.16      378.78     18.88 o 
  -5   0  10      122.57      118.01      5.70 o 
  -4   0  10       25.22       32.14      3.28 o 
  -3   0  10     1016.03     1080.95     40.09 o 
  -2   0  10     1202.78     1358.17     29.32 o 
  -1   0  10      621.11      642.47     16.09 o 
   0   0  10        0.01        2.02      1.56 o 
   1   0  10      543.19      635.60     23.36 o 
   2   0  10        0.06        3.05      1.78 o 
   3   0  10      285.31      260.46     16.32 o 
   4   0  10     2177.78     2161.28     45.37 o 
   5   0  10       10.86       16.42      5.72 o 
   6   0  10        0.07        0.69      2.19 o 
   7   0  10       46.39       53.18      5.35 o 
   8   0  10       11.30        9.61      2.98 o 
   9   0  10       83.35       82.74      7.23 o 
  10   0  10      974.87      906.36     40.36 o 
  11   0  10      266.31      276.18     20.76 o 
  12   0  10      184.13      191.60     18.04 o 
 -12   1  10       88.85      106.56     15.96 o 
 -11   1  10       44.98       57.33     15.00 o 
 -10   1  10        1.87        2.79      3.00 o 
  -9   1  10      129.65      124.82      9.21 o 
  -8   1  10      337.60      321.85     13.10 o 
  -7   1  10       28.28       30.72      5.72 o 
  -6   1  10        1.52        2.82      2.25 o 
  -5   1  10       66.06       61.75      4.14 o 
  -4   1  10       28.87       32.20      3.77 o 
  -3   1  10       93.85      109.60      3.58 o 
  -2   1  10      450.19      432.21      8.51 o 
  -1   1  10       31.90       34.99      2.38 o 
   0   1  10       93.14      110.28      4.85 o 
   1   1  10       28.08       32.88      3.52 o 
   2   1  10        7.50       15.48      1.91 o 
   3   1  10      236.20      280.66      6.88 o 
   4   1  10      287.99      305.68      8.64 o 
   5   1  10      613.05      545.55     17.32 o 
   6   1  10        3.64        5.20      1.48 o 
   7   1  10        1.57        3.85      1.55 o 
   8   1  10        6.21       10.28      2.49 o 
   9   1  10      526.70      495.25     20.16 o 
  10   1  10        0.41        6.97      3.62 o 
  11   1  10       38.84       48.64      7.51 o 
  12   1  10       35.26       45.05      7.33 o 
 -12   2  10        4.02       13.47      4.15 o 
 -11   2  10       21.80       34.90      6.64 o 
 -10   2  10       33.33       34.46      5.44 o 
  -9   2  10       68.45       73.85      7.44 o 
  -8   2  10     1174.60     1085.16     22.86 o 
  -7   2  10     1025.56      927.90     20.52 o 
  -6   2  10       24.06       25.49      3.21 o 
  -5   2  10      171.54      173.56      6.61 o 
  -4   2  10        5.78        6.79      2.02 o 
  -3   2  10       43.99       47.16      5.02 o 
  -2   2  10      679.36      667.06     13.40 o 
  -1   2  10     1321.06     1545.93     23.40 o 
   0   2  10        2.99        5.76      1.44 o 
   1   2  10      553.94      556.18     10.60 o 
   2   2  10      220.86      192.26      5.37 o 
   3   2  10      601.54      564.18     10.98 o 
   4   2  10       18.41       22.37      2.33 o 
   5   2  10       19.81       22.53      2.20 o 
   6   2  10       61.91       63.14      4.02 o 
   7   2  10      108.93      121.74      6.74 o 
   8   2  10      104.55      102.16      6.98 o 
   9   2  10      139.37      151.82     11.97 o 
  10   2  10       14.56       15.20      6.73 o 
  11   2  10       93.41      110.69     10.52 o 
  12   2  10       33.19       45.07      5.63 o 
 -12   3  10        2.02        8.05      4.14 o 
 -11   3  10       43.40       42.06      6.33 o 
 -10   3  10       26.69       28.92      5.21 o 
  -9   3  10        7.69       10.89      2.90 o 
  -8   3  10        4.76        7.86      2.75 o 
  -7   3  10        9.27        7.58      2.53 o 
  -6   3  10      239.25      237.48      8.33 o 
  -5   3  10       40.55       45.51      4.15 o 
  -4   3  10        4.23        7.16      2.20 o 
  -3   3  10      176.85      162.54      7.84 o 
  -2   3  10       13.71       15.77      2.81 o 
  -1   3  10      718.38      657.88     10.21 o 
   0   3  10      781.83      709.63     12.72 o 
   1   3  10        9.23       12.24      1.83 o 
   2   3  10       48.28       41.67      2.29 o 
   3   3  10       10.23        7.96      1.58 o 
   4   3  10      140.27      146.76      6.74 o 
   5   3  10        2.80        4.79      1.71 o 
   6   3  10        9.78       13.72      2.45 o 
   7   3  10      264.49      238.07      9.11 o 
   8   3  10       26.00       35.08      4.34 o 
   9   3  10        1.03        3.37      2.59 o 
  10   3  10       72.13       72.67      6.71 o 
  11   3  10        0.33        1.83      2.63 o 
 -11   4  10       10.30        7.55      3.84 o 
 -10   4  10       41.54       57.98      6.94 o 
  -9   4  10       22.66       20.61      3.77 o 
  -8   4  10      373.96      327.08     10.91 o 
  -7   4  10      139.83      140.15      6.66 o 
  -6   4  10      824.35      749.87     17.52 o 
  -5   4  10      532.07      479.61     12.76 o 
  -4   4  10      222.31      200.24     18.13 o 
  -3   4  10      727.93      699.07     15.79 o 
  -2   4  10       36.68       47.66      4.02 o 
  -1   4  10      640.47      624.51     12.32 o 
   0   4  10     1101.65     1090.60     16.63 o 
   1   4  10      358.33      318.63      9.70 o 
   2   4  10      478.63      436.49      9.75 o 
   3   4  10      319.48      276.64      7.58 o 
   4   4  10      175.34      150.78      9.24 o 
   5   4  10       16.60       19.05      2.47 o 
   6   4  10       80.39       77.53      4.45 o 
   7   4  10        0.98        0.00      1.49 o 
   8   4  10      227.29      202.49      9.42 o 
   9   4  10        1.69        6.36      2.47 o 
  10   4  10       20.50       28.07      5.02 o 
  11   4  10        6.11       11.42      3.29 o 
 -11   5  10       50.80       59.27      6.34 o 
 -10   5  10        0.45        5.18      4.69 o 
  -9   5  10       72.92       62.57      5.21 o 
  -8   5  10       23.30       23.55      3.37 o 
  -7   5  10       38.61       39.79      4.10 o 
  -6   5  10      327.32      332.03      9.51 o 
  -5   5  10       14.63       13.33      2.41 o 
  -4   5  10        1.54        1.71      1.71 o 
  -3   5  10        8.11        9.48      2.33 o 
  -2   5  10        3.53        4.10      1.64 o 
  -1   5  10      184.27      183.52      5.87 o 
   0   5  10      623.11      611.50     20.62 o 
   1   5  10      285.02      282.82     10.34 o 
   2   5  10      366.33      362.49     10.56 o 
   3   5  10       33.93       37.52      3.33 o 
   4   5  10      191.56      172.20      5.66 o 
   5   5  10      116.13       94.12     11.32 o 
   6   5  10      433.62      394.19      9.57 o 
   7   5  10       43.27       48.89      4.03 o 
   8   5  10       35.49       40.03      3.80 o 
   9   5  10        0.02        2.53      2.41 o 
  10   5  10        3.19        7.95      3.16 o 
 -10   6  10        3.11        6.42      4.33 o 
  -9   6  10       17.48       20.49      5.28 o 
  -8   6  10       14.67       16.82      5.51 o 
  -7   6  10        6.19        4.63      2.79 o 
  -6   6  10       29.14       26.99      4.12 o 
  -5   6  10        0.54        3.86      2.90 o 
  -4   6  10      102.50       89.66      5.28 o 
  -3   6  10        5.14        7.19      2.16 o 
  -2   6  10        8.39       11.15      2.80 o 
  -1   6  10      209.69      197.15     11.17 o 
   0   6  10       96.64       94.57      5.83 o 
   1   6  10       73.05       75.53      7.03 o 
   2   6  10      224.58      215.74      8.20 o 
   3   6  10       12.67       15.38      6.91 o 
   4   6  10      263.24      247.01      8.17 o 
   5   6  10       34.81       38.28      4.66 o 
   6   6  10        2.04        3.92      2.17 o 
   7   6  10       13.37       23.51      3.46 o 
   8   6  10        0.05        5.54      3.31 o 
   9   6  10        8.49       16.83      3.83 o 
  -9   7  10        0.36       10.04      5.91 o 
  -8   7  10        7.91       15.39      3.83 o 
  -7   7  10        4.80        9.91      3.30 o 
  -6   7  10        0.25        4.69      2.44 o 
  -5   7  10       76.44       88.13      7.28 o 
  -4   7  10       11.65       19.27      3.01 o 
  -3   7  10       33.73       34.34      5.46 o 
  -2   7  10        1.25        3.94      2.81 o 
  -1   7  10       43.79       48.28      5.06 o 
   0   7  10        9.45        6.45      3.38 o 
   1   7  10       19.43       21.61      4.52 o 
   2   7  10       11.70       15.08      3.73 o 
   3   7  10      125.31      130.51      7.21 o 
   4   7  10        9.52       15.64      2.82 o 
   5   7  10        8.81       14.12      3.58 o 
   6   7  10        0.46        1.14      3.00 o 
   7   7  10        3.99       12.84      2.96 o 
   8   7  10        4.05        7.64      3.05 o 
  -7   8  10       98.70      124.68      8.84 o 
  -6   8  10       26.87       36.69      5.18 o 
  -5   8  10       18.68       26.24      5.41 o 
  -4   8  10        8.02       10.23      4.77 o 
  -3   8  10        0.03        4.60      2.66 o 
  -2   8  10       13.02       13.60      3.53 o 
  -1   8  10       32.77       48.28      5.30 o 
   0   8  10       60.01       59.59      6.99 o 
   1   8  10       27.86       31.88      5.54 o 
   2   8  10        0.20        4.96      3.27 o 
   3   8  10        6.14        6.41      3.34 o 
   4   8  10       11.34       14.93      3.66 o 
   5   8  10        9.73       11.57      2.92 o 
   6   8  10       69.30       54.10      5.98 o 
   7   8  10       37.74       51.65      6.33 o 
  -5   9  10       75.26      106.17     15.96 o 
  -4   9  10       46.63       53.01      7.89 o 
  -3   9  10        4.29        2.49      4.54 o 
  -2   9  10        0.93        5.62      3.29 o 
  -1   9  10       14.39       19.00      4.95 o 
   0   9  10      103.57      110.10      9.94 o 
   1   9  10       71.56       80.82      8.62 o 
   2   9  10        8.91        6.80      4.52 o 
   3   9  10        0.15        4.25      4.36 o 
   4   9  10        7.42       20.19      7.40 o 
   5   9  10       28.69       34.18      5.75 o 
 -12   1  11       32.48       29.12      5.58 o 
 -11   1  11       11.23       18.71      4.76 o 
 -10   1  11        6.45        2.73      3.18 o 
  -9   1  11       47.32       59.61      7.09 o 
  -8   1  11       92.33       85.68      7.84 o 
  -7   1  11      149.41      147.97     13.21 o 
  -6   1  11       56.63       58.27      4.48 o 
  -5   1  11      161.63      155.51      6.09 o 
  -4   1  11       34.49       35.52      3.35 o 
  -3   1  11      245.44      231.35      5.73 o 
  -2   1  11       23.15       27.07      2.24 o 
  -1   1  11     1286.62     1448.75     39.56 o 
   0   1  11       85.24       87.00      3.59 o 
   1   1  11       34.61       35.15      2.73 o 
   2   1  11        2.96        3.66      1.44 o 
   3   1  11      290.42      298.09      7.40 o 
   4   1  11        2.44        2.61      1.67 o 
   5   1  11       70.72       68.09      6.69 o 
   6   1  11       94.30       95.89      5.43 o 
   7   1  11      258.82      245.82     12.78 o 
   8   1  11      106.68      105.17      6.77 o 
   9   1  11        7.56        9.32      5.47 o 
  10   1  11      191.97      184.18     11.35 o 
  11   1  11       30.88       31.55      5.86 o 
  12   1  11       99.51       88.20     10.15 o 
 -12   2  11        7.04       10.95      3.98 o 
 -11   2  11        0.38        6.36      3.74 o 
 -10   2  11       33.15       27.90      4.97 o 
  -9   2  11      385.18      398.37     17.40 o 
  -8   2  11      512.41      457.49     21.05 o 
  -7   2  11      247.74      210.68      8.04 o 
  -6   2  11      115.93      115.46      6.57 o 
  -5   2  11      998.81      998.87     20.60 o 
  -4   2  11        0.13        0.00      1.52 o 
  -3   2  11      662.99      738.88     26.42 o 
  -2   2  11      285.87      248.14      9.54 o 
  -1   2  11     1171.37     1217.99     19.47 o 
   0   2  11       18.07       17.39      2.06 o 
   1   2  11        1.39        1.89      1.40 o 
   2   2  11      103.27      105.50      4.14 o 
   3   2  11       47.95       50.38      5.04 o 
   4   2  11        1.91        2.17      1.32 o 
   5   2  11        2.91        5.05      2.01 o 
   6   2  11       62.63       60.90      5.09 o 
   7   2  11        0.00        2.05      1.93 o 
   8   2  11       22.53       26.46      3.96 o 
   9   2  11        0.13        0.00      2.31 o 
  10   2  11       93.42       92.57      9.98 o 
  11   2  11        0.00        1.20      2.66 o 
 -11   3  11        6.41       14.69      4.52 o 
 -10   3  11       44.09       48.21      6.62 o 
  -9   3  11       11.46        3.50      3.96 o 
  -8   3  11      107.41      105.83      6.42 o 
  -7   3  11       62.49       57.87      5.06 o 
  -6   3  11      135.66      136.77      6.51 o 
  -5   3  11       96.24       97.47      5.70 o 
  -4   3  11       12.90       12.21      2.52 o 
  -3   3  11      234.58      235.67      9.81 o 
  -2   3  11       33.32       46.10      3.95 o 
  -1   3  11       56.16       81.43      5.26 o 
   0   3  11      954.61      955.52     16.28 o 
   1   3  11        0.04        5.08      1.56 o 
   2   3  11      151.92      159.96      5.67 o 
   3   3  11        8.69       11.15      2.31 o 
   4   3  11       25.00       24.90      3.41 o 
   5   3  11        8.79        9.35      3.45 o 
   6   3  11       39.11       42.95      3.75 o 
   7   3  11        0.73        0.90      2.26 o 
   8   3  11      429.28      387.54     12.73 o 
   9   3  11       90.72       98.14      7.39 o 
  10   3  11       34.08       35.14      6.40 o 
  11   3  11        3.00        9.89      6.12 o 
 -11   4  11       33.86       41.81      6.47 o 
 -10   4  11        6.93        3.52      3.55 o 
  -9   4  11       19.24       29.76      4.20 o 
  -8   4  11       26.42       39.33      4.50 o 
  -7   4  11      395.28      345.76     11.15 o 
  -6   4  11      125.83      111.55      6.36 o 
  -5   4  11      176.80      165.20      9.54 o 
  -4   4  11      191.91      182.93      9.13 o 
  -3   4  11       11.67       15.01      2.71 o 
  -2   4  11      268.24      278.78      8.73 o 
  -1   4  11      212.17      184.40      6.80 o 
   0   4  11        5.23        5.71      2.11 o 
   1   4  11      368.09      334.09      8.04 o 
   2   4  11       25.95       21.95      2.50 o 
   3   4  11      147.42      149.75      5.54 o 
   4   4  11      180.73      168.90      8.96 o 
   5   4  11      275.76      226.69      9.30 o 
   6   4  11      284.85      268.04     11.86 o 
   7   4  11       32.33       38.13      7.32 o 
   8   4  11       77.12       67.14      6.83 o 
   9   4  11       20.12       30.88      3.96 o 
  10   4  11       11.53       22.19      3.83 o 
  11   4  11       16.04       15.49      3.65 o 
 -10   5  11        2.89        5.14      2.68 o 
  -9   5  11        1.80        7.48      3.98 o 
  -8   5  11        3.07        6.60      2.65 o 
  -7   5  11       10.57       16.13      3.29 o 
  -6   5  11        2.30        2.61      3.57 o 
  -5   5  11      122.20      110.79      8.54 o 
  -4   5  11      164.62      159.80      6.12 o 
  -3   5  11      104.50       99.19      6.45 o 
  -2   5  11      270.83      282.77      7.93 o 
  -1   5  11      393.30      364.79      8.98 o 
   0   5  11        5.61        5.82      2.34 o 
   1   5  11       71.65       70.14      6.73 o 
   2   5  11       59.82       48.85      3.64 o 
   3   5  11        5.27       12.75      2.40 o 
   4   5  11        8.65       12.37      2.46 o 
   5   5  11       53.18       49.56      8.54 o 
   6   5  11      139.91      134.42      6.01 o 
   7   5  11       32.21       31.46      3.36 o 
   8   5  11       58.86       65.95      7.82 o 
   9   5  11       52.43       57.93      6.39 o 
  10   5  11        7.52       16.12      4.07 o 
  -9   6  11      240.95      231.66     10.34 o 
  -8   6  11        4.98        8.90      2.78 o 
  -7   6  11      108.22      104.03      6.43 o 
  -6   6  11       11.20       14.22      3.65 o 
  -5   6  11      308.72      280.15     10.97 o 
  -4   6  11      867.48      807.87     17.47 o 
  -3   6  11      686.62      629.82     13.83 o 
  -2   6  11       85.82       85.13      6.18 o 
  -1   6  11       13.84       12.66      2.78 o 
   0   6  11       71.68       84.22      7.86 o 
   1   6  11        8.34        2.02      5.08 o 
   2   6  11      683.26      609.78     19.77 o 
   3   6  11       17.44       29.51      3.99 o 
   4   6  11       91.80       88.83      9.73 o 
   5   6  11        1.92        5.31      2.37 o 
   6   6  11       20.57       20.29      3.20 o 
   7   6  11        0.08        4.32      1.93 o 
   8   6  11        3.97        4.99      2.35 o 
   9   6  11       38.92       40.11      4.70 o 
  -8   7  11       10.67       10.85      5.29 o 
  -7   7  11       11.29       23.47      5.23 o 
  -6   7  11        3.60        9.33      2.75 o 
  -5   7  11        4.72        8.65      2.71 o 
  -4   7  11      407.49      363.26     12.45 o 
  -3   7  11      308.97      313.18     11.30 o 
  -2   7  11      700.25      644.22     17.21 o 
  -1   7  11        0.27        0.00      2.33 o 
   0   7  11      175.18      160.70      9.56 o 
   1   7  11        2.82        7.79      3.23 o 
   2   7  11      135.72      121.54      9.57 o 
   3   7  11      112.76      104.33      8.97 o 
   4   7  11       24.36       28.04      4.39 o 
   5   7  11       27.43       36.29      4.06 o 
   6   7  11        7.33        6.90      2.56 o 
   7   7  11       19.28       19.48      3.52 o 
   8   7  11        5.30       10.92      4.74 o 
  -7   8  11        0.71        3.91      3.09 o 
  -6   8  11       16.76       25.98     12.39 o 
  -5   8  11        6.73        1.02      4.36 o 
  -4   8  11      108.49      120.96      8.28 o 
  -3   8  11      190.70      193.75      9.04 o 
  -2   8  11      293.77      286.92     11.03 o 
  -1   8  11       13.72       11.08      4.07 o 
   0   8  11       12.25       12.35      4.46 o 
   1   8  11      141.29      139.14      9.75 o 
   2   8  11        5.29       10.45      3.78 o 
   3   8  11       55.15       50.38      6.80 o 
   4   8  11       76.13       96.78      9.28 o 
   5   8  11       14.26       16.89      3.23 o 
   6   8  11       17.12       17.31      4.19 o 
  -4   9  11        4.79        8.09      4.29 o 
  -3   9  11       49.50       38.63      6.97 o 
  -2   9  11        9.20       11.51      4.07 o 
  -1   9  11        0.69        2.74      3.92 o 
   0   9  11       45.04       56.50      7.54 o 
   1   9  11       24.93       38.61     12.26 o 
   2   9  11       51.33       51.96      7.96 o 
   3   9  11        1.46        0.29      3.19 o 
   4   9  11       12.65       29.20      5.76 o 
 -12   0  12      128.72      133.33     16.03 o 
 -11   0  12        5.22       12.10      5.60 o 
 -10   0  12        2.48        0.00      4.14 o 
  -9   0  12      281.65      230.71     16.65 o 
  -8   0  12      768.94      625.62     28.82 o 
  -7   0  12       21.15       14.15      5.15 o 
  -6   0  12        5.41        9.32      4.94 o 
  -5   0  12      116.00      122.41     10.15 o 
  -4   0  12       75.36       71.34      8.80 o 
  -3   0  12      237.66      263.84     10.10 o 
  -2   0  12        2.03        1.58      3.20 o 
  -1   0  12      940.43      957.85     22.98 o 
   0   0  12       97.00      102.84      6.21 o 
   1   0  12       82.93       48.51     19.17 o 
   2   0  12      272.52      225.39     41.15 o 
   3   0  12       80.05       68.30      5.63 o 
   4   0  12        5.13        8.55      2.46 o 
   5   0  12      387.81      387.23     13.14 o 
   6   0  12        0.02        3.43      2.75 o 
   7   0  12      392.94      368.87     22.11 o 
   8   0  12       47.06       60.14      6.09 o 
   9   0  12       37.29       22.77      6.92 o 
  10   0  12        5.05        7.72      5.08 o 
  11   0  12       55.47       68.56     11.92 o 
 -12   1  12        2.84        4.62      4.68 o 
 -11   1  12        0.28        0.00      2.93 o 
 -10   1  12        4.12        0.00      4.55 o 
  -9   1  12       17.68       22.22      4.56 o 
  -8   1  12       87.36       84.64      8.21 o 
  -7   1  12      106.09       98.99      8.22 o 
  -6   1  12        6.26        2.72      2.64 o 
  -5   1  12       28.81       41.82      3.79 o 
  -4   1  12       17.36       17.12      2.76 o 
  -3   1  12       11.16       12.64      2.44 o 
  -2   1  12      121.77      137.87      4.54 o 
  -1   1  12        7.97       10.72      1.79 o 
   0   1  12      374.99      353.23     15.26 o 
   1   1  12      126.93      118.82      4.45 o 
   2   1  12      754.76      734.70     13.72 o 
   3   1  12      267.77      243.44      6.77 o 
   4   1  12        1.14        2.45      1.27 o 
   5   1  12      302.34      273.27      8.73 o 
   6   1  12       64.97       63.06      4.06 o 
   7   1  12       78.51       66.79      5.44 o 
   8   1  12      235.47      224.87      8.98 o 
   9   1  12       25.36       33.28      6.05 o 
  10   1  12        6.00       13.34      4.31 o 
  11   1  12       71.07       82.77      9.57 o 
 -11   2  12        5.91        5.84      3.80 o 
 -10   2  12        7.58        9.05      3.72 o 
  -9   2  12       17.49       18.57      4.46 o 
  -8   2  12       23.23       35.34      5.48 o 
  -7   2  12        3.42        2.02      3.89 o 
  -6   2  12      268.28      251.53      9.67 o 
  -5   2  12       20.47       22.17      3.15 o 
  -4   2  12        2.66        0.79      1.80 o 
  -3   2  12       21.25       24.11      3.11 o 
  -2   2  12      250.60      273.04     26.89 o 
  -1   2  12      399.06      358.02      8.66 o 
   0   2  12      563.21      534.60     10.73 o 
   1   2  12     1073.57     1030.07     17.61 o 
   2   2  12       12.40       15.74      2.21 o 
   3   2  12      239.62      250.15      6.84 o 
   4   2  12        1.08        0.00      1.37 o 
   5   2  12        3.65        8.18      2.83 o 
   6   2  12       69.75       72.95      5.58 o 
   7   2  12      265.95      233.73      9.12 o 
   8   2  12        4.99       14.24      2.86 o 
   9   2  12        6.48        4.11      2.33 o 
  10   2  12       36.37       28.49      8.82 o 
  11   2  12       57.86       70.96      8.27 o 
 -11   3  12        1.89        9.69      6.12 o 
 -10   3  12       29.51       41.66      6.56 o 
  -9   3  12       73.00       81.35     15.26 o 
  -8   3  12       63.05       83.06     13.78 o 
  -7   3  12        7.72        8.22      2.80 o 
  -6   3  12       89.95       83.01      5.85 o 
  -5   3  12        2.17        4.30      2.27 o 
  -4   3  12      334.16      338.36     10.15 o 
  -3   3  12      626.38      530.21     16.59 o 
  -2   3  12       23.98       23.82      3.08 o 
  -1   3  12       55.91       59.35      4.33 o 
   0   3  12      512.09      515.91     10.62 o 
   1   3  12      241.60      224.91      6.73 o 
   2   3  12       65.42       69.63      5.14 o 
   3   3  12        1.34        0.25      1.83 o 
   4   3  12       15.07       15.12      2.85 o 
   5   3  12      258.45      232.68      8.82 o 
   6   3  12       45.49       48.84      4.90 o 
   7   3  12        2.96        2.82      2.37 o 
   8   3  12      175.58      162.72      7.99 o 
   9   3  12       35.79       45.56      5.20 o 
  10   3  12        2.97        1.94      2.80 o 
  11   3  12       61.03       73.67      7.06 o 
 -10   4  12       39.34       31.10      6.38 o 
  -9   4  12       32.99       43.09      6.54 o 
  -8   4  12       22.66       30.36      4.93 o 
  -7   4  12      988.02      868.13     20.34 o 
  -6   4  12      562.06      547.82     14.69 o 
  -5   4  12      135.53      130.50      6.41 o 
  -4   4  12       24.63       35.40      5.06 o 
  -3   4  12        0.27        3.06      2.02 o 
  -2   4  12      107.53      119.10      5.70 o 
  -1   4  12      655.01      570.47     13.81 o 
   0   4  12      137.95      150.12      5.26 o 
   1   4  12      217.09      201.61      6.08 o 
   2   4  12       62.55       69.91      4.14 o 
   3   4  12      127.16      126.33      8.22 o 
   4   4  12      147.82      143.40      6.84 o 
   5   4  12       18.99       20.70      3.61 o 
   6   4  12       48.22       45.88      4.91 o 
   7   4  12       71.80       75.61      6.47 o 
   8   4  12       55.01       62.00      7.22 o 
   9   4  12        7.89        9.87      2.87 o 
  10   4  12       50.01       59.69      5.87 o 
 -10   5  12       31.09       34.40      7.84 o 
  -9   5  12        6.88        6.39      3.18 o 
  -8   5  12       48.21       51.54      5.35 o 
  -7   5  12       12.86       16.07      3.35 o 
  -6   5  12      312.45      293.53     10.42 o 
  -5   5  12      285.17      248.54     11.67 o 
  -4   5  12       11.25       12.51      3.23 o 
  -3   5  12        5.81        9.59      2.27 o 
  -2   5  12      162.70      134.23      5.41 o 
  -1   5  12        5.94        9.04      2.72 o 
   0   5  12       19.15       18.68      4.14 o 
   1   5  12       31.44       34.77      8.03 o 
   2   5  12      431.65      385.65      9.53 o 
   3   5  12        2.21        3.79      1.91 o 
   4   5  12        0.01        5.23      2.06 o 
   5   5  12       41.34       44.20      4.18 o 
   6   5  12        2.06        4.96      2.02 o 
   7   5  12       16.65       15.49      3.62 o 
   8   5  12       20.40       22.44      3.51 o 
   9   5  12       27.29       31.94      4.52 o 
  -9   6  12        9.02       11.66      3.68 o 
  -8   6  12        3.52        3.54      2.45 o 
  -7   6  12       99.70      105.73      6.62 o 
  -6   6  12      271.99      246.80     10.18 o 
  -5   6  12      217.45      213.81     11.23 o 
  -4   6  12       26.44       25.53      3.41 o 
  -3   6  12        2.06        0.56      2.08 o 
  -2   6  12      134.30      132.50      7.29 o 
  -1   6  12       62.21       75.26      5.80 o 
   0   6  12      179.85      137.70     12.83 o 
   1   6  12      158.67      144.41      8.86 o 
   2   6  12       91.15       90.32     10.69 o 
   3   6  12       16.76       32.38      5.48 o 
   4   6  12      133.21      124.57      7.31 o 
   5   6  12       56.41       54.13      6.30 o 
   6   6  12       18.58       18.01      3.06 o 
   7   6  12        0.27        2.46      2.04 o 
   8   6  12        2.22        4.30      3.15 o 
   9   6  12       17.97       27.68      3.94 o 
  -8   7  12        0.01        7.46      3.37 o 
  -7   7  12       44.72       56.69      6.07 o 
  -6   7  12       26.75       31.41      3.97 o 
  -5   7  12      139.12      135.26      8.56 o 
  -4   7  12       58.66       60.03      7.31 o 
  -3   7  12       25.38       31.52      4.59 o 
  -2   7  12      140.22      152.93      7.71 o 
  -1   7  12       14.34       16.51      4.37 o 
   0   7  12       38.31       32.25      5.44 o 
   1   7  12       99.65      104.88      9.77 o 
   2   7  12      100.20       80.05      8.19 o 
   3   7  12      112.12      113.26      9.55 o 
   4   7  12       51.44       38.92      6.05 o 
   5   7  12        0.01        3.09      2.64 o 
   6   7  12        0.01        3.81      2.57 o 
   7   7  12        0.35        2.10      2.73 o 
  -6   8  12        0.24       12.96      4.67 o 
  -5   8  12       31.24       38.94      5.24 o 
  -4   8  12        1.53        2.71      4.24 o 
  -3   8  12        7.78       13.59      3.63 o 
  -2   8  12        2.52       12.12      3.82 o 
  -1   8  12        6.36        9.11      3.82 o 
   0   8  12        3.04        4.29      3.44 o 
   1   8  12       93.00       94.37      9.12 o 
   2   8  12       76.14       65.08     10.99 o 
   3   8  12        5.70       12.27      4.82 o 
   4   8  12        5.78        5.16      3.42 o 
   5   8  12       23.70       32.01     12.41 o 
   6   8  12       24.84       27.69      4.21 o 
  -3   9  12        0.89        5.57      4.05 o 
  -2   9  12       10.82       10.75      7.89 o 
  -1   9  12       19.92       19.22      4.88 o 
   0   9  12      100.77       84.87      9.34 o 
   1   9  12       66.60       83.61      9.10 o 
   2   9  12        0.78        4.97      3.60 o 
   3   9  12        0.17        6.91      3.85 o 
 -11   1  13       28.29       27.56      5.13 o 
 -10   1  13       28.11       25.12      9.33 o 
  -9   1  13        1.26        4.34      3.20 o 
  -8   1  13        4.40        2.13      4.19 o 
  -7   1  13        6.10       10.52      3.76 o 
  -6   1  13        7.84        9.17      3.32 o 
  -5   1  13      251.98      230.32     10.45 o 
  -4   1  13      146.16      161.95      9.22 o 
  -3   1  13      863.08      807.98     17.37 o 
  -2   1  13      214.38      228.48      7.63 o 
  -1   1  13      378.55      387.75     11.08 o 
   0   1  13        3.75        6.55      1.69 o 
   1   1  13        0.09        2.00      1.51 o 
   2   1  13        0.74        0.13      1.40 o 
   3   1  13       54.19       52.03      3.67 o 
   4   1  13        1.12        1.06      1.30 o 
   5   1  13       25.15       22.38      3.33 o 
   6   1  13        7.85        6.18      2.24 o 
   7   1  13        4.07        2.17      1.97 o 
   8   1  13       65.39       68.13      5.77 o 
   9   1  13       92.06       97.53      7.20 o 
  10   1  13        1.13        1.62      6.26 o 
  11   1  13       24.81       27.86      6.22 o 
 -11   2  13        0.03        0.00      3.08 o 
 -10   2  13       69.00       72.97      8.41 o 
  -9   2  13       30.06       50.63      6.84 o 
  -8   2  13      246.44      245.83     12.09 o 
  -7   2  13       75.37       89.98      8.32 o 
  -6   2  13      202.13      184.52      9.70 o 
  -5   2  13        1.07        0.01      1.84 o 
  -4   2  13        0.08        3.13      1.98 o 
  -3   2  13       58.51       51.78      5.56 o 
  -2   2  13      417.24      404.96     13.71 o 
  -1   2  13       21.18       19.08      2.88 o 
   0   2  13        5.48        6.02      2.57 o 
   1   2  13      218.13      206.28      6.29 o 
   2   2  13       44.49       36.77      3.18 o 
   3   2  13       36.30       36.80      3.21 o 
   4   2  13       44.28       49.12      4.47 o 
   5   2  13      275.62      230.25      9.14 o 
   6   2  13        0.03        1.72      2.00 o 
   7   2  13      129.53      122.88      7.24 o 
   8   2  13      239.31      139.95     30.68 o 
   9   2  13       43.33       47.58     10.78 o 
  10   2  13       33.25       51.08      9.71 o 
  11   2  13      125.34      122.72     13.42 o 
 -11   3  13        0.58        0.00      3.18 o 
 -10   3  13       21.50       22.81      6.68 o 
  -9   3  13       21.35       31.43      5.43 o 
  -8   3  13       84.44       82.45      8.31 o 
  -7   3  13      784.72      696.67     21.96 o 
  -6   3  13        5.25        8.45      2.67 o 
  -5   3  13       48.12       54.04      4.84 o 
  -4   3  13       80.24       94.51      5.96 o 
  -3   3  13      276.73      269.87     11.23 o 
  -2   3  13      951.56      888.45     19.14 o 
  -1   3  13       15.78       22.47      3.20 o 
   0   3  13      738.03      705.68     16.03 o 
   1   3  13      340.28      339.10      8.43 o 
   2   3  13        0.48        3.78      1.99 o 
   3   3  13       10.69       18.29      3.13 o 
   4   3  13      196.30      179.02      7.61 o 
   5   3  13       20.92       31.73      5.17 o 
   6   3  13       15.67       19.25      3.21 o 
   7   3  13      133.06      123.48      7.83 o 
   8   3  13        2.98        5.71      2.77 o 
   9   3  13        0.02        1.99      3.03 o 
  10   3  13       23.65       32.43      4.81 o 
 -10   4  13       21.20       28.50      5.68 o 
  -9   4  13       20.36       25.29      5.42 o 
  -8   4  13      123.51      122.95     24.98 o 
  -7   4  13       48.38       55.78      5.34 o 
  -6   4  13      303.53      258.46      9.63 o 
  -5   4  13      668.98      634.50     16.13 o 
  -4   4  13      133.70      119.40      8.11 o 
  -3   4  13      125.33      117.26      6.22 o 
  -2   4  13      327.42      290.43      9.39 o 
  -1   4  13       23.20       26.65      4.76 o 
   0   4  13       22.66       22.23      4.05 o 
   1   4  13      551.69      481.87     16.44 o 
   2   4  13      295.19      300.09     13.73 o 
   3   4  13       93.97      110.71      6.65 o 
   4   4  13       46.67       52.85      4.96 o 
   5   4  13        5.77        4.75      2.40 o 
   6   4  13        9.00        3.24      2.62 o 
   7   4  13      100.71       80.04      6.78 o 
   8   4  13       51.61       54.64      5.97 o 
   9   4  13        3.65        6.03      3.80 o 
  10   4  13       29.70       30.34      4.25 o 
  -9   5  13        1.34        3.50      3.79 o 
  -8   5  13       89.59       90.91      7.05 o 
  -7   5  13      107.99      135.21      7.76 o 
  -6   5  13       87.74       80.27      6.34 o 
  -5   5  13        0.30        2.00      2.28 o 
  -4   5  13       86.02       90.81      6.31 o 
  -3   5  13      368.98      354.19     11.52 o 
  -2   5  13      237.34      235.91      7.47 o 
  -1   5  13      997.81      897.92     20.46 o 
   0   5  13      100.56      100.66      8.38 o 
   1   5  13      121.41      126.43      9.17 o 
   2   5  13      166.59      147.51     10.78 o 
   3   5  13      282.19      259.76      7.99 o 
   4   5  13       80.11       74.50      5.12 o 
   5   5  13       96.26      100.44      7.33 o 
   6   5  13        0.02        2.20      1.99 o 
   7   5  13        2.11        7.43      2.53 o 
   8   5  13       89.22       97.50      6.66 o 
   9   5  13       26.10       23.66      4.00 o 
  -8   6  13      103.49      109.51      7.06 o 
  -7   6  13        8.94        7.76      2.79 o 
  -6   6  13      146.04      153.62      8.18 o 
  -5   6  13      154.91      159.00      6.77 o 
  -4   6  13       81.18       64.26      9.41 o 
  -3   6  13       89.41       83.36      9.19 o 
  -2   6  13      102.44      131.43      7.43 o 
  -1   6  13      231.64      196.22     10.58 o 
   0   6  13        0.65        7.11      3.28 o 
   1   6  13      278.15      242.93     29.99 o 
   2   6  13      229.56      187.81     12.95 o 
   3   6  13        4.99        1.75      2.84 o 
   4   6  13       66.53       61.53      5.62 o 
   5   6  13       65.48       67.55      5.21 o 
   6   6  13       42.81       47.66      4.76 o 
   7   6  13       12.67       21.92      4.51 o 
   8   6  13       26.70       42.08      4.77 o 
  -7   7  13       21.94       38.47      5.20 o 
  -6   7  13       40.01       54.95      5.23 o 
  -5   7  13        0.01        6.41      3.29 o 
  -4   7  13        2.84        0.00      2.78 o 
  -3   7  13        0.66        0.00      3.44 o 
  -2   7  13        1.14        0.00      2.79 o 
  -1   7  13       84.80       79.16      8.21 o 
   0   7  13       87.60       94.50      8.83 o 
   1   7  13        9.38        9.59      3.57 o 
   2   7  13        0.87        7.34      3.53 o 
   3   7  13        5.69       10.28      3.77 o 
   4   7  13       40.53       40.32      6.11 o 
   5   7  13        1.56        4.04      3.26 o 
   6   7  13       14.15       17.09      3.99 o 
   7   7  13       23.14       32.53      5.80 o 
  -5   8  13       68.34       73.76      9.26 o 
  -4   8  13       60.43       62.84      6.59 o 
  -3   8  13       17.95       29.82      7.09 o 
  -2   8  13      124.96      105.42      9.91 o 
  -1   8  13        3.90        5.49      3.60 o 
   0   8  13       25.76       26.70      5.19 o 
   1   8  13       45.35       49.54      8.55 o 
   2   8  13       16.98       18.36      8.43 o 
   3   8  13        6.51       10.76      4.14 o 
   4   8  13       11.91       14.00      4.34 o 
   5   8  13        0.01        2.53      7.53 o 
  -1   9  13        4.78        4.38      3.50 o 
   0   9  13       65.46       80.06      8.80 o 
   1   9  13       20.20       35.14      6.22 o 
 -11   0  14       13.67       15.89      6.54 o 
 -10   0  14        6.50       14.91      5.15 o 
  -9   0  14       86.55       96.48     12.97 o 
  -8   0  14      353.28      295.86     18.95 o 
  -7   0  14       40.09       40.78      8.55 o 
  -6   0  14      227.62      199.07     14.81 o 
  -5   0  14       23.54       31.32      7.16 o 
  -4   0  14       17.28       20.86      5.74 o 
  -3   0  14       26.49       24.58      6.29 o 
  -2   0  14      828.41      861.53     36.92 o 
  -1   0  14      108.51      105.97      9.58 o 
   0   0  14     1495.34     1396.62    115.96 o 
   1   0  14      184.79      147.09     20.53 o 
   3   0  14      886.27      790.19     21.54 o 
   4   0  14      274.21      249.89     10.45 o 
   5   0  14       13.63       11.29      3.03 o 
   6   0  14      214.67      208.91      9.75 o 
   7   0  14      120.57      116.76     14.41 o 
   8   0  14       93.16       98.60     13.14 o 
   9   0  14      126.37      112.23     14.71 o 
  10   0  14       20.23       18.74      7.13 o 
 -11   1  14        2.50        3.41      3.76 o 
 -10   1  14       13.09       11.83      4.59 o 
  -9   1  14       27.43       43.17      6.45 o 
  -8   1  14       74.83       91.70      8.83 o 
  -7   1  14        0.81        1.73      2.86 o 
  -6   1  14       31.33       27.17      4.85 o 
  -5   1  14        6.43       11.48      8.08 o 
  -4   1  14       82.93       83.51      7.27 o 
  -3   1  14       29.51       31.69      3.67 o 
  -2   1  14      288.23      318.58      9.66 o 
  -1   1  14        0.25        0.00      1.98 o 
   0   1  14      101.50      100.13      6.56 o 
   1   1  14       69.06       62.32      4.98 o 
   2   1  14        0.04        0.00      1.53 o 
   3   1  14      126.55      115.52      4.85 o 
   4   1  14       44.26       36.92      3.89 o 
   5   1  14       27.29       25.79      2.90 o 
   6   1  14        1.01        1.76      2.00 o 
   7   1  14        2.28        2.47      3.22 o 
   8   1  14       27.37       34.94      4.46 o 
   9   1  14        0.97        5.98      3.81 o 
  10   1  14       27.50       22.91      5.10 o 
 -10   2  14        8.41       10.40      5.37 o 
  -9   2  14       60.08       67.13      8.14 o 
  -8   2  14        0.62        3.53      3.33 o 
  -7   2  14      298.04      299.57     13.34 o 
  -6   2  14       19.57       20.97      8.24 o 
  -5   2  14       41.68       39.02      5.39 o 
  -4   2  14       36.46       34.76      3.90 o 
  -3   2  14       13.52       13.71      2.86 o 
  -2   2  14        0.97        2.53      1.79 o 
  -1   2  14       61.66       73.67      5.20 o 
   0   2  14      165.57      186.26      7.22 o 
   1   2  14      109.52      122.62      4.99 o 
   2   2  14       19.77       17.11      2.50 o 
   3   2  14        3.38        9.85      2.09 o 
   4   2  14       17.83       23.18      3.63 o 
   5   2  14        2.59        0.49      2.29 o 
   6   2  14        8.71       13.63      3.27 o 
   7   2  14       53.51       50.31      5.11 o 
   8   2  14       84.21       91.40      9.22 o 
   9   2  14       91.14       71.80      8.79 o 
  10   2  14       43.48       48.15      7.08 o 
 -10   3  14        3.47       13.43      4.55 o 
  -9   3  14        9.78       14.28      4.19 o 
  -8   3  14       32.98       35.27     11.37 o 
  -7   3  14      125.62      138.77      9.46 o 
  -6   3  14      356.64      312.52     10.58 o 
  -5   3  14       91.63      102.60      6.31 o 
  -4   3  14      272.56      247.47      8.86 o 
  -3   3  14      194.71      191.55      9.50 o 
  -2   3  14        5.43        6.98      2.35 o 
  -1   3  14       45.87       45.73      4.35 o 
   0   3  14      225.39      205.74      7.65 o 
   1   3  14        6.66       11.32      3.98 o 
   2   3  14       28.61       27.73      3.66 o 
   3   3  14        0.03        0.25      2.15 o 
   4   3  14       55.39       65.22     12.41 o 
   5   3  14        3.64        7.61      2.50 o 
   6   3  14        0.31        0.53      3.29 o 
   7   3  14      134.06      116.32      7.54 o 
   8   3  14        3.39        2.91      2.71 o 
   9   3  14      120.85      105.09      8.08 o 
  10   3  14        2.32       10.09      3.49 o 
 -10   4  14        5.91        6.64      3.70 o 
  -9   4  14        3.44       11.30      4.11 o 
  -8   4  14      115.39      119.10     12.12 o 
  -7   4  14       10.54        6.56      2.81 o 
  -6   4  14       15.68       19.48      4.06 o 
  -5   4  14      145.91      140.62      7.23 o 
  -4   4  14      108.08      111.16      9.39 o 
  -3   4  14       86.30       84.44      5.90 o 
  -2   4  14      487.23      453.46     12.64 o 
  -1   4  14      100.18       89.88      5.85 o 
   0   4  14      571.95      527.75     17.74 o 
   1   4  14        5.95        8.36      3.30 o 
   2   4  14      548.58      473.24     16.81 o 
   3   4  14      349.89      307.91     10.54 o 
   4   4  14      223.33      189.37      8.23 o 
   5   4  14       44.40       39.10      4.61 o 
   6   4  14        2.71        2.66      2.49 o 
   7   4  14       12.20       16.86      3.44 o 
   8   4  14       69.45       80.09      7.18 o 
   9   4  14        0.54        0.72      3.61 o 
  -9   5  14        0.24        5.26      6.15 o 
  -8   5  14        0.25        5.35      2.85 o 
  -7   5  14        7.22       11.91      3.46 o 
  -6   5  14       78.52       89.25      6.79 o 
  -5   5  14       39.21       33.50      6.44 o 
  -4   5  14      275.20      246.77     15.41 o 
  -3   5  14      178.68      182.32      7.88 o 
  -2   5  14        4.53        8.59      5.84 o 
  -1   5  14      127.03      123.02     15.04 o 
   0   5  14      111.20       93.36      8.24 o 
   1   5  14      228.35      179.38      9.91 o 
   2   5  14        8.91       10.62      3.97 o 
   3   5  14      144.85      135.40      9.92 o 
   4   5  14        1.16        2.88      2.26 o 
   5   5  14       35.14       36.12      3.94 o 
   6   5  14       25.61       18.08      4.86 o 
   7   5  14       19.31       22.48      3.53 o 
   8   5  14        3.14        6.70      2.88 o 
  -8   6  14       11.12       18.20      3.54 o 
  -7   6  14        2.32        2.20      2.64 o 
  -6   6  14      188.06      193.12      9.21 o 
  -5   6  14      282.16      255.16      9.67 o 
  -4   6  14       11.39       19.94      3.87 o 
  -3   6  14        3.37        5.35      4.95 o 
  -2   6  14       11.76       19.35      4.57 o 
  -1   6  14      130.06      117.96      9.51 o 
   0   6  14       55.59       64.91      7.50 o 
   1   6  14       75.73       75.78      7.98 o 
   2   6  14        0.17        1.81      2.90 o 
   3   6  14        0.68        4.57      3.05 o 
   4   6  14        9.53        9.92      3.59 o 
   5   6  14       21.59       21.53      4.06 o 
   6   6  14        2.03        6.28      2.62 o 
   7   6  14        0.00        0.62      2.82 o 
  -6   7  14       13.58       17.15      4.86 o 
  -5   7  14      289.80      273.40     11.24 o 
  -4   7  14      317.87      266.92     19.53 o 
  -3   7  14       31.53       41.78      6.43 o 
  -2   7  14       19.28       28.30      5.22 o 
  -1   7  14       24.34       23.88      5.13 o 
   0   7  14        0.03        0.00      3.41 o 
   1   7  14       62.60       63.82      7.46 o 
   2   7  14       33.14       43.51      6.27 o 
   3   7  14       18.35       24.13      4.82 o 
   4   7  14       23.42       29.45      5.54 o 
   5   7  14       14.85       17.64     12.24 o 
   6   7  14        2.20        7.44      4.18 o 
  -4   8  14       63.47       72.95      8.60 o 
  -3   8  14       80.30       76.81      8.69 o 
  -2   8  14      109.55      108.74     10.12 o 
  -1   8  14       21.47       28.59      5.56 o 
   0   8  14        3.79        6.76      3.61 o 
   1   8  14       10.98       19.68     11.14 o 
   2   8  14        0.66        1.39      3.26 o 
   3   8  14        0.94        5.77      6.74 o 
   4   8  14        0.76        0.00      5.46 o 
 -10   1  15        3.12        4.72      3.55 o 
  -9   1  15        0.49        8.76      3.77 o 
  -8   1  15       30.94       30.94      5.54 o 
  -7   1  15        2.09        0.00      2.76 o 
  -6   1  15      787.51      664.65     28.18 o 
  -5   1  15      123.47       96.65      8.38 o 
  -4   1  15       81.20       91.28      7.89 o 
  -3   1  15       18.69       17.02      3.81 o 
  -2   1  15      832.44      807.24     18.04 o 
  -1   1  15     1297.42     1261.25     28.79 o 
   0   1  15      410.19      351.31     12.33 o 
   1   1  15      525.07      482.95     11.71 o 
   2   1  15      265.34      258.13      7.65 o 
   3   1  15       51.05       55.39      4.11 o 
   4   1  15       89.63       88.22      5.55 o 
   5   1  15       12.77       16.45      4.64 o 
   6   1  15        1.25        2.87      2.18 o 
   7   1  15        7.71       11.98      3.11 o 
   8   1  15       22.39       22.78      3.84 o 
   9   1  15      273.99      262.23     14.16 o 
  10   1  15        0.00        6.59      4.49 o 
 -10   2  15        1.01        5.00      4.05 o 
  -9   2  15       10.05       15.94      4.88 o 
  -8   2  15       51.90       66.37      9.42 o 
  -7   2  15      155.75      151.68     10.75 o 
  -6   2  15      616.02      511.41     18.20 o 
  -5   2  15      189.31      144.97      8.82 o 
  -4   2  15       49.48       48.51      4.59 o 
  -3   2  15      315.37      271.75      9.22 o 
  -2   2  15      242.20      245.80     10.84 o 
  -1   2  15       27.60       29.34      3.85 o 
   0   2  15      910.48      791.26     43.23 o 
   1   2  15      576.35      547.00     12.04 o 
   2   2  15       15.41       11.28      2.45 o 
   3   2  15      171.81      159.66      8.31 o 
   4   2  15      405.45      377.22     11.85 o 
   5   2  15       16.39       21.46      3.41 o 
   6   2  15       36.01       32.44      4.43 o 
   7   2  15       64.21       81.69      6.62 o 
   8   2  15      119.91      116.10     10.46 o 
   9   2  15       12.59       26.16      4.10 o 
  10   2  15        4.95        7.63      3.24 o 
 -10   3  15        0.65        0.00      3.84 o 
  -9   3  15       48.81       36.01      6.19 o 
  -8   3  15        1.70        8.23      5.61 o 
  -7   3  15       99.82       98.12     11.47 o 
  -6   3  15        1.51        0.00      2.69 o 
  -5   3  15       88.29       84.41      6.18 o 
  -4   3  15      132.19      126.49      6.59 o 
  -3   3  15       51.99       52.48      5.98 o 
  -2   3  15      306.57      293.49      9.77 o 
  -1   3  15      468.49      416.03     12.02 o 
   0   3  15      326.47      304.92      9.93 o 
   1   3  15       41.67       33.03      4.03 o 
   2   3  15      140.90      144.34      7.01 o 
   3   3  15      581.40      553.36     15.04 o 
   4   3  15       46.69       70.81      9.01 o 
   5   3  15       10.97        4.45      2.62 o 
   6   3  15       94.46      101.22      7.32 o 
   7   3  15       23.25       25.15      6.07 o 
   8   3  15       12.01        8.57      3.11 o 
   9   3  15       32.65       41.61      9.92 o 
  -9   4  15        4.72        4.91      3.78 o 
  -8   4  15       48.82       50.62      6.98 o 
  -7   4  15        3.23        4.25      3.67 o 
  -6   4  15       58.77       55.18      7.79 o 
  -5   4  15       38.40       39.57      6.65 o 
  -4   4  15       18.43       19.74      3.29 o 
  -3   4  15      193.51      176.74      8.51 o 
  -2   4  15      130.56      127.30      8.40 o 
  -1   4  15      318.00      276.51      9.62 o 
   0   4  15      146.97      119.29      8.33 o 
   1   4  15       70.31       82.74      7.85 o 
   2   4  15        3.09        9.00      3.60 o 
   3   4  15      567.45      486.63     17.89 o 
   4   4  15       53.93       63.64      5.70 o 
   5   4  15       56.40       63.81      5.90 o 
   6   4  15       24.00       23.18      3.84 o 
   7   4  15        0.00        1.89      2.57 o 
   8   4  15       18.13       23.70      4.31 o 
   9   4  15       39.27       46.04      6.51 o 
  -8   5  15        0.19        5.94      8.19 o 
  -7   5  15       13.21       12.54      3.39 o 
  -6   5  15        0.46        4.63      2.84 o 
  -5   5  15       19.32       19.63      4.69 o 
  -4   5  15       37.62       49.75      5.22 o 
  -3   5  15       13.22       12.06      3.02 o 
  -2   5  15        0.58        0.00      2.87 o 
  -1   5  15        4.25        6.60      3.10 o 
   0   5  15       24.23       25.19      4.84 o 
   1   5  15       92.39       93.48      8.52 o 
   2   5  15        0.19        7.05      3.28 o 
   3   5  15        8.80       15.03      4.10 o 
   4   5  15       32.00       29.00      6.07 o 
   5   5  15        3.39        7.92      2.55 o 
   6   5  15        0.58        6.27      2.54 o 
   7   5  15        3.59       11.41      3.03 o 
   8   5  15        7.31       14.09      3.43 o 
  -7   6  15       19.07       27.39      3.94 o 
  -6   6  15       21.16       19.28      3.53 o 
  -5   6  15      120.00      113.41      7.40 o 
  -4   6  15      301.64      249.23     12.05 o 
  -3   6  15       44.54       57.72      7.22 o 
  -2   6  15       32.27       36.44      9.47 o 
  -1   6  15       15.94       17.46      5.25 o 
   0   6  15       55.82       58.40      7.40 o 
   1   6  15       10.42       20.51      6.29 o 
   2   6  15      200.92      186.92     10.91 o 
   3   6  15      155.40      152.21     11.09 o 
   4   6  15        3.28        0.00      2.85 o 
   5   6  15        0.41        3.49      3.37 o 
   6   6  15       25.11       42.80      8.50 o 
   7   6  15       16.81       11.11      2.92 o 
  -5   7  15       61.55       67.08      8.24 o 
  -4   7  15       23.15       37.15      5.14 o 
  -3   7  15       33.12       26.30      6.92 o 
  -2   7  15        7.02       10.79      4.26 o 
  -1   7  15       11.10       12.55      4.20 o 
   0   7  15       11.07       23.83      5.10 o 
   1   7  15       38.78       34.05      9.67 o 
   2   7  15       15.76       17.45      5.13 o 
   3   7  15       20.27       27.64      5.29 o 
   4   7  15       31.18       27.75      5.27 o 
   5   7  15        0.33        0.00      3.13 o 
  -3   8  15       13.47        9.96      3.99 o 
  -2   8  15        1.59        4.09      3.86 o 
  -1   8  15       13.70        7.15      3.76 o 
   0   8  15       13.69       14.14      4.33 o 
   1   8  15        9.10       15.30      4.56 o 
   2   8  15       49.92       47.93      7.28 o 
 -10   0  16        2.84        4.52      5.81 o 
  -9   0  16       20.36       17.97      6.50 o 
  -8   0  16       20.51       24.30      7.27 o 
  -7   0  16      169.56      190.38     15.44 o 
  -6   0  16       36.74       68.73     10.99 o 
  -5   0  16        4.95       10.43      5.32 o 
  -4   0  16       59.44       74.36     10.60 o 
  -3   0  16        0.75        7.65      5.01 o 
  -2   0  16      234.40      215.20     14.60 o 
  -1   0  16       36.43       40.82      7.65 o 
   0   0  16       14.66       22.16      4.19 o 
   1   0  16       43.32       57.74      6.13 o 
   2   0  16     1331.53     1311.76     46.69 o 
   3   0  16       66.72       69.43      6.76 o 
   4   0  16       12.13       15.17      4.09 o 
   5   0  16       99.71       92.88     10.62 o 
   6   0  16        0.52        2.96      6.17 o 
   7   0  16        5.40       11.51      5.60 o 
   8   0  16      239.46      182.14     16.37 o 
   9   0  16      291.35      252.75     19.92 o 
 -10   1  16       20.21       11.61      4.52 o 
  -9   1  16        6.79        7.98      4.66 o 
  -8   1  16       71.44       67.89      7.96 o 
  -7   1  16       48.88       49.36      6.85 o 
  -6   1  16      137.20      144.06     10.43 o 
  -5   1  16       13.06       22.41      4.61 o 
  -4   1  16        0.13        7.10      3.42 o 
  -3   1  16      162.27      167.11     10.73 o 
  -2   1  16       52.63       54.23      6.46 o 
  -1   1  16      468.50      450.71     14.59 o 
   0   1  16       75.78       83.23      7.20 o 
   1   1  16       89.30       89.64      5.07 o 
   2   1  16      118.08      119.55      5.46 o 
   3   1  16        8.29        8.46      2.33 o 
   4   1  16      117.41      133.46      8.75 o 
   5   1  16       88.42       79.06      6.13 o 
   6   1  16        1.22        4.35      2.96 o 
   7   1  16       17.32       17.36      4.18 o 
   8   1  16        0.01        1.52      3.41 o 
   9   1  16        5.47        1.54      3.48 o 
  -9   2  16       38.53       38.80      6.62 o 
  -8   2  16       81.84       94.29      9.25 o 
  -7   2  16       49.34       54.98      7.35 o 
  -6   2  16       24.73       27.86      5.22 o 
  -5   2  16       44.51       46.39      6.51 o 
  -4   2  16       59.62       72.69      7.46 o 
  -3   2  16       51.25       60.40      7.12 o 
  -2   2  16        1.75        2.60      1.98 o 
  -1   2  16       24.48       17.53      3.22 o 
   0   2  16      119.95      113.29      6.44 o 
   1   2  16     1029.30      973.98     21.31 o 
   2   2  16      156.77      165.22      6.28 o 
   3   2  16       63.69       67.16      5.92 o 
   4   2  16       71.39       68.79      7.24 o 
   5   2  16       77.74       63.81      5.84 o 
   6   2  16      273.22      248.39     11.27 o 
   7   2  16       97.81       96.00      7.31 o 
   8   2  16       51.93       44.91      7.01 o 
   9   2  16       34.86       38.03      4.99 o 
  -9   3  16        8.74        7.48      7.32 o 
  -8   3  16       19.54       30.35      5.57 o 
  -7   3  16       94.34       63.80     10.05 o 
  -6   3  16       22.12       26.35      5.18 o 
  -5   3  16        1.59        5.72      3.29 o 
  -4   3  16       48.71       51.93      5.16 o 
  -3   3  16      462.10      408.80     15.28 o 
  -2   3  16      238.19      230.48      8.83 o 
  -1   3  16      442.41      389.50     11.75 o 
   0   3  16      379.03      368.23     12.90 o 
   1   3  16       17.58       12.49      4.03 o 
   2   3  16       78.50       86.25      8.01 o 
   3   3  16        0.04        0.75      2.28 o 
   4   3  16      392.65      388.28     12.60 o 
   5   3  16      231.88      218.29      9.37 o 
   6   3  16        7.90       14.88      3.38 o 
   7   3  16       25.79       31.95      4.48 o 
   8   3  16        1.69        4.19      2.88 o 
   9   3  16        4.77        4.06      2.88 o 
  -8   4  16        0.43        6.56      3.48 o 
  -7   4  16       27.32       34.33      5.87 o 
  -6   4  16        0.09        1.62      3.65 o 
  -5   4  16        0.00        2.35      2.74 o 
  -4   4  16       15.19       19.25      3.51 o 
  -3   4  16       26.10       24.77      3.78 o 
  -2   4  16      143.26      130.56      6.87 o 
  -1   4  16      133.62      140.95      9.38 o 
   0   4  16       21.70       21.74      4.56 o 
   1   4  16       65.94       73.62      7.63 o 
   2   4  16        0.60        0.00      2.51 o 
   3   4  16        3.95        0.00      3.18 o 
   4   4  16        6.85       12.42      3.92 o 
   5   4  16       16.26       21.71      5.77 o 
   6   4  16       17.90       14.63      3.47 o 
   7   4  16        0.65        6.58      2.87 o 
   8   4  16        2.91        1.80      2.55 o 
  -7   5  16        1.07        5.61      3.94 o 
  -6   5  16      158.46      165.74      8.35 o 
  -5   5  16       34.57       43.57      7.60 o 
  -4   5  16        1.71        5.27      2.68 o 
  -3   5  16      211.51      174.14     12.10 o 
  -2   5  16      458.26      390.45     16.04 o 
  -1   5  16       45.84       38.86      5.67 o 
   0   5  16        9.66       15.88      4.21 o 
   1   5  16        0.62        3.80      2.87 o 
   2   5  16       69.95       89.37     10.73 o 
   3   5  16       81.23       72.18      8.02 o 
   4   5  16       39.33       28.84      5.33 o 
   5   5  16       17.31       22.36      4.94 o 
   6   5  16        6.97       11.12      2.96 o 
   7   5  16       26.84       22.29      9.49 o 
  -6   6  16        8.09        8.52      2.92 o 
  -5   6  16       26.08       17.53      5.59 o 
  -4   6  16        9.92       15.75      3.66 o 
  -3   6  16       26.23       27.63      5.28 o 
  -2   6  16        7.67       11.33      3.79 o 
  -1   6  16        5.55       10.62      3.90 o 
   0   6  16        4.90        5.56      3.77 o 
   1   6  16       23.63       29.44      5.48 o 
   2   6  16        0.31        3.09      4.61 o 
   3   6  16        0.00        1.01      4.03 o 
   4   6  16        1.15        5.23      3.64 o 
   5   6  16       52.68       68.74      8.23 o 
   6   6  16        0.25        0.00      3.39 o 
  -4   7  16        0.43        4.89      3.75 o 
  -3   7  16        0.26        1.13      3.37 o 
  -2   7  16       16.34       17.13      8.01 o 
  -1   7  16        3.63       11.57      3.86 o 
   0   7  16        1.73        1.57      6.38 o 
   1   7  16        2.56        7.82      3.48 o 
   2   7  16       31.33       50.53      7.11 o 
   3   7  16        1.17        2.73      3.36 o 
   4   7  16        2.27        2.72      3.40 o 
  -9   1  17       11.35        8.78      4.54 o 
  -8   1  17       16.05       18.87      4.85 o 
  -7   1  17       12.35       26.75      5.32 o 
  -6   1  17        3.96        7.75      3.70 o 
  -5   1  17      607.11      507.02     18.28 o 
  -4   1  17      795.44      666.17     38.99 o 
  -3   1  17        4.75        5.78      5.01 o 
  -2   1  17      402.05      398.51     15.15 o 
  -1   1  17        5.25        6.50      2.79 o 
   0   1  17      825.83      767.34     22.50 o 
   1   1  17     1632.65     1523.34     30.00 o 
   2   1  17     1261.48     1213.66     21.95 o 
   3   1  17      644.05      621.53     13.85 o 
   4   1  17        2.66        3.02      2.21 o 
   5   1  17      198.84      164.27      9.86 o 
   6   1  17        3.88       13.22      4.94 o 
   7   1  17      151.15      167.73      8.26 o 
   8   1  17        4.88       10.20      5.55 o 
   9   1  17        0.94        0.00      3.19 o 
  -9   2  17        3.58        4.15      4.66 o 
  -8   2  17      109.00       92.29     20.56 o 
  -7   2  17      142.93      154.28     11.37 o 
  -6   2  17        0.11        1.68      2.83 o 
  -5   2  17       27.74       39.47      5.80 o 
  -4   2  17        4.32       12.99      5.25 o 
  -3   2  17       66.08       64.89      7.34 o 
  -2   2  17        8.24        9.13      3.36 o 
  -1   2  17      310.04      293.48     10.06 o 
   0   2  17      339.56      338.20     11.01 o 
   1   2  17       55.28       64.95      5.52 o 
   2   2  17        2.56        5.30      3.06 o 
   3   2  17       68.63       79.99      6.31 o 
   4   2  17      589.81      535.62     15.32 o 
   5   2  17      254.71      243.20      9.81 o 
   6   2  17       92.70       89.92      7.08 o 
   7   2  17       13.17       13.02      3.44 o 
   8   2  17        1.93        6.78      2.83 o 
  -8   3  17        0.75        0.00      5.95 o 
  -7   3  17       14.56       19.97      4.76 o 
  -6   3  17       29.14       41.14      6.35 o 
  -5   3  17       42.82       46.66      6.53 o 
  -4   3  17       32.37       25.74      4.94 o 
  -3   3  17        3.87        6.75      2.39 o 
  -2   3  17       36.52       43.95      4.69 o 
  -1   3  17       54.48       52.98      5.05 o 
   0   3  17        7.06        6.59      4.36 o 
   1   3  17        4.86       12.45      3.80 o 
   2   3  17       20.28       15.81      4.22 o 
   3   3  17      146.59      150.37      9.61 o 
   4   3  17       30.33       36.36      6.28 o 
   5   3  17        4.22        3.86      2.85 o 
   6   3  17        6.71        9.10      3.18 o 
   7   3  17       22.89       27.30      4.75 o 
   8   3  17        3.95        4.19      4.93 o 
  -8   4  17       16.72       14.35      5.75 o 
  -7   4  17        0.19        3.78      3.64 o 
  -6   4  17        0.29        3.52      3.42 o 
  -5   4  17      127.17      114.74      9.66 o 
  -4   4  17       49.99       41.74      4.88 o 
  -3   4  17        9.87       13.23      3.04 o 
  -2   4  17        0.01        3.65      3.20 o 
  -1   4  17      130.64      124.59     13.23 o 
   0   4  17       55.18       60.03      7.18 o 
   1   4  17       11.10       10.22      3.64 o 
   2   4  17      160.62      179.19     12.95 o 
   3   4  17       33.42       33.80      5.63 o 
   4   4  17       70.34       75.14      8.21 o 
   5   4  17      145.01      137.57     10.92 o 
   6   4  17       21.11       18.48      3.86 o 
   7   4  17        6.19        6.13      3.25 o 
  -7   5  17        2.01        8.82      9.67 o 
  -6   5  17        0.57        8.24      3.95 o 
  -5   5  17       83.13       94.36      7.28 o 
  -4   5  17       17.74       19.57      3.78 o 
  -3   5  17       27.70       31.11      5.61 o 
  -2   5  17        7.03        6.99      3.34 o 
  -1   5  17       22.43       27.27      6.10 o 
   0   5  17        8.79        8.48      3.93 o 
   1   5  17       74.90       60.08     12.92 o 
   2   5  17       17.11       15.70      4.25 o 
   3   5  17        0.10        0.00      3.03 o 
   4   5  17        3.29        7.50      3.82 o 
   5   5  17       20.30       27.72      5.60 o 
   6   5  17        5.65        7.91      4.30 o 
  -5   6  17        6.39       10.33      3.64 o 
  -4   6  17       16.37       15.89      4.72 o 
  -3   6  17        5.31       17.60      5.32 o 
  -2   6  17        2.30        7.24      6.95 o 
  -1   6  17       14.37       14.45      3.95 o 
   0   6  17       18.91       31.85      6.71 o 
   1   6  17        5.86        5.31      3.15 o 
   2   6  17       32.68       31.02      7.28 o 
   3   6  17       10.89       17.71      7.32 o 
   4   6  17        8.46        9.22      5.04 o 
   5   6  17        1.91        7.11      4.83 o 
  -3   7  17       83.23       71.32      8.36 o 
  -2   7  17       28.68       33.43      5.76 o 
  -1   7  17        1.59       11.82      5.89 o 
   0   7  17       18.29       17.17      4.52 o 
   1   7  17       10.92       16.87      4.61 o 
   2   7  17        0.44        2.78      3.71 o 
  -8   0  18       51.60       69.71     12.38 o 
  -7   0  18        5.69        9.53      6.33 o 
  -6   0  18       35.88       50.24     10.33 o 
  -5   0  18      232.58      205.78     15.96 o 
  -4   0  18      430.39      341.65     20.82 o 
  -3   0  18       62.31       61.81     10.29 o 
  -2   0  18       61.96       62.51      9.94 o 
  -1   0  18      104.38       97.69     11.79 o 
   0   0  18       21.17       29.55      7.13 o 
   1   0  18      746.59      688.81     21.07 o 
   2   0  18     1592.35     1467.97     52.05 o 
   3   0  18      503.73      470.71     26.75 o 
   4   0  18        0.57        4.10      3.33 o 
   5   0  18      193.04      186.34     10.08 o 
   6   0  18        4.38        8.76      5.81 o 
   7   0  18      534.44      489.79     28.26 o 
   8   0  18      106.36       95.89     14.12 o 
  -8   1  18       73.78       63.98     11.35 o 
  -7   1  18       33.92       44.72      7.02 o 
  -6   1  18       31.90       38.03      6.38 o 
  -5   1  18       12.82       24.22      8.03 o 
  -4   1  18       36.54       47.57      6.83 o 
  -3   1  18        6.92       12.34      4.01 o 
  -2   1  18       95.82       94.89      8.45 o 
  -1   1  18        0.94        0.00      2.70 o 
   0   1  18       16.23       15.97      5.48 o 
   1   1  18        5.57       16.93      3.32 o 
   2   1  18       16.46       20.35      3.69 o 
   3   1  18        0.08        3.24      2.14 o 
   4   1  18        9.63       11.44      2.67 o 
   5   1  18        6.79       11.39      3.02 o 
   6   1  18       11.09       15.69      3.43 o 
   7   1  18        9.11       11.23      4.88 o 
   8   1  18       13.77       16.73      5.53 o 
  -8   2  18        7.72       11.51      4.31 o 
  -7   2  18        1.35        5.97      4.83 o 
  -6   2  18        5.67        9.57      4.12 o 
  -5   2  18       18.23       30.84      5.59 o 
  -4   2  18        7.31        9.06     10.45 o 
  -3   2  18        8.14        7.94      3.62 o 
  -2   2  18       65.37       69.05     11.13 o 
  -1   2  18      119.25      118.56      7.00 o 
   0   2  18      116.95      125.90      6.91 o 
   1   2  18        3.02        2.52      2.45 o 
   2   2  18        1.93        7.77      3.47 o 
   3   2  18      316.93      304.40     13.75 o 
   4   2  18       13.92       16.50      3.46 o 
   5   2  18        0.00        3.59      2.64 o 
   6   2  18       51.13       50.00      5.94 o 
   7   2  18       16.83       12.42      3.56 o 
  -7   3  18       42.10       44.39      6.61 o 
  -6   3  18       35.97       41.61      6.81 o 
  -5   3  18       19.47       25.01      5.26 o 
  -4   3  18       20.10       18.22      4.45 o 
  -3   3  18        3.85        3.12      2.96 o 
  -2   3  18      114.23      121.07      7.12 o 
  -1   3  18      280.67      261.97     10.41 o 
   0   3  18        4.15        7.07      4.71 o 
   1   3  18       97.16       98.04     14.01 o 
   2   3  18       33.77       49.77      6.57 o 
   3   3  18        2.91        3.48      3.31 o 
   4   3  18       10.01       17.08      4.70 o 
   5   3  18      169.60      180.83     12.70 o 
   6   3  18       86.45      104.58      8.05 o 
   7   3  18        1.24        0.00      2.84 o 
  -7   4  18        4.03        6.35      3.98 o 
  -6   4  18       82.19       99.05      9.54 o 
  -5   4  18       26.81       28.11      5.95 o 
  -4   4  18        0.02        2.11      3.46 o 
  -3   4  18       24.92       35.30      4.46 o 
  -2   4  18        6.38        3.11      3.24 o 
  -1   4  18       12.73       17.86      4.35 o 
   0   4  18        7.78        7.04      4.75 o 
   1   4  18       51.94       58.31      7.91 o 
   2   4  18        0.80        9.01      4.95 o 
   3   4  18       42.09       55.65     11.04 o 
   4   4  18        0.07        1.03      3.33 o 
   5   4  18        3.67       14.67      4.35 o 
   6   4  18        3.70       14.71      4.73 o 
  -5   5  18       62.44       65.62      7.91 o 
  -4   5  18        9.01       15.86      4.18 o 
  -3   5  18        1.40        5.15      3.27 o 
  -2   5  18       66.79       53.99      7.20 o 
  -1   5  18        8.33       21.02      6.74 o 
   0   5  18        0.06       10.75      3.83 o 
   1   5  18       61.07       56.13      8.62 o 
   2   5  18        5.54        4.80      3.69 o 
   3   5  18        0.14        3.21      5.70 o 
   4   5  18       56.33       52.51      7.24 o 
   5   5  18       68.57       66.87     17.92 o 
  -4   6  18        7.55       16.49      4.59 o 
  -3   6  18       33.44       52.67     13.96 o 
  -2   6  18        0.08        6.44      5.27 o 
  -1   6  18        9.20       11.99      4.69 o 
   0   6  18       54.01       48.37      6.90 o 
   1   6  18        7.47        5.61      3.31 o 
   2   6  18        0.57        3.80      3.39 o 
   3   6  18       32.35       38.04      6.86 o 
  -7   1  19       31.20       38.56      7.06 o 
  -6   1  19        0.38        2.22      7.91 o 
  -5   1  19       61.73       74.60      8.65 o 
  -4   1  19       21.46       25.02      5.25 o 
  -3   1  19       81.21       86.43     12.85 o 
  -2   1  19       22.07       28.43      5.27 o 
  -1   1  19       25.81       34.78      5.65 o 
   0   1  19      190.57      220.56     16.20 o 
   1   1  19       41.81       59.93      8.12 o 
   2   1  19       23.88       29.07      5.29 o 
   3   1  19        0.69        2.20      3.27 o 
   4   1  19      294.31      291.48     16.04 o 
   5   1  19       16.42       24.85      4.18 o 
   6   1  19      110.96      104.53      7.79 o 
   7   1  19       23.89       23.41      5.37 o 
  -7   2  19       12.36       11.78      4.46 o 
  -6   2  19        0.10        1.59      4.00 o 
  -5   2  19        7.87       12.57      4.54 o 
  -4   2  19        0.40        8.95      4.23 o 
  -3   2  19       75.28       86.29      8.75 o 
  -2   2  19       29.73       43.63      9.25 o 
  -1   2  19        8.82       15.10      4.24 o 
   0   2  19        2.26        6.63      2.85 o 
   1   2  19       38.91       58.69      7.34 o 
   2   2  19      121.40      116.67      9.78 o 
   3   2  19        0.73        5.13      3.96 o 
   4   2  19        9.32        9.42      4.08 o 
   5   2  19       19.75       23.10      4.10 o 
   6   2  19        0.10        2.10      2.99 o 
  -6   3  19        0.77        1.39      3.59 o 
  -5   3  19        4.10        9.00      7.11 o 
  -4   3  19        7.15        9.83      5.79 o 
  -3   3  19      117.21       95.96     33.83 o 
  -2   3  19       44.74       46.37      6.55 o 
  -1   3  19       64.53       68.53      8.26 o 
   0   3  19       32.85       51.59      6.86 o 
   1   3  19       42.16       40.09      6.28 o 
   2   3  19        9.07       16.29      5.16 o 
   3   3  19      391.37      393.51     26.01 o 
   4   3  19       54.00       73.47      8.32 o 
   5   3  19       71.55       80.35     12.15 o 
   6   3  19        1.07        8.00      3.32 o 
  -5   4  19        4.12        7.59      4.09 o 
  -4   4  19       37.19       47.29      8.60 o 
  -3   4  19       14.51       15.12      6.61 o 
  -2   4  19        8.03        9.71      4.05 o 
  -1   4  19       68.80       86.67     12.92 o 
   0   4  19       59.40       82.46      8.63 o 
   1   4  19       33.72       46.60      6.72 o 
   2   4  19        0.00        5.53      5.04 o 
   3   4  19        0.00        7.54      3.97 o 
   4   4  19        4.41       12.75      4.51 o 
   5   4  19        8.87       12.67      4.39 o 
  -4   5  19       28.06       52.81     11.19 o 
  -3   5  19       10.27       11.72      4.08 o 
  -2   5  19      101.85      113.41     10.05 o 
  -1   5  19       18.12       27.97      5.43 o 
   0   5  19       37.78       37.60      6.81 o 
   1   5  19        5.46       10.70      3.92 o 
   2   5  19        0.15        0.00      3.24 o 
   3   5  19        2.32        1.90      3.18 o 
   4   5  19       34.90       29.40      5.93 o 
  -1   6  19       16.02       16.67      4.81 o 
   0   6  19       62.63       65.07      8.28 o 
  -6   0  20       14.19       12.27      6.78 o 
  -5   0  20       63.81       69.88     11.68 o 
  -4   0  20       23.58       41.96      9.28 o 
  -3   0  20      126.52      152.83     15.51 o 
  -2   0  20       16.21       18.57      6.43 o 
  -1   0  20       14.49       17.24      6.29 o 
   0   0  20       41.26       65.01     10.29 o 
   1   0  20       83.82      109.51     13.14 o 
   2   0  20       48.73       22.56      6.43 o 
   3   0  20       72.18      105.01     19.43 o 
   4   0  20       30.08       32.89      8.52 o 
   5   0  20        5.01        9.98      6.43 o 
   6   0  20       31.33       32.92      8.07 o 
  -6   1  20        2.70       10.31      4.28 o 
  -5   1  20        4.58       17.61      4.87 o 
  -4   1  20       19.01       37.23      9.18 o 
  -3   1  20       64.07       71.89      9.35 o 
  -2   1  20        3.15       12.31      4.01 o 
  -1   1  20        0.13        1.90      3.51 o 
   0   1  20       88.00       98.15     12.69 o 
   1   1  20       37.00       38.15      8.45 o 
   2   1  20      104.50      123.15     11.35 o 
   3   1  20      105.42      120.65     20.79 o 
   4   1  20       31.29       53.33      9.98 o 
   5   1  20        0.01        3.58      3.10 o 
   6   1  20       12.79       10.57      4.35 o 
  -6   2  20        0.50        2.23      3.79 o 
  -5   2  20       24.84       29.46      6.16 o 
  -4   2  20        7.03        7.91      5.96 o 
  -3   2  20      107.74      109.06      9.89 o 
  -2   2  20       11.21       19.54      6.61 o 
  -1   2  20       11.02       12.75      4.30 o 
   0   2  20       58.96       78.77      8.27 o 
   1   2  20        2.45        9.04      4.25 o 
   2   2  20       12.20       23.86      5.19 o 
   3   2  20      112.13      104.56     15.63 o 
   4   2  20       58.40       68.05      8.12 o 
   5   2  20        1.78        6.18      3.95 o 
  -5   3  20        0.74        2.43      4.15 o 
  -4   3  20        8.62       10.25      4.30 o 
  -3   3  20        9.34       12.38      3.94 o 
  -2   3  20       10.60        9.85      6.03 o 
  -1   3  20       13.26       22.88      8.31 o 
   0   3  20        0.20        6.39      5.21 o 
   1   3  20       23.47       49.50      7.25 o 
   2   3  20      144.15      134.17     11.56 o 
   3   3  20       65.64       78.54      8.93 o 
   4   3  20       63.63       71.40     20.34 o 
   5   3  20        0.75        0.78      4.87 o 
  -4   4  20        0.17        2.25      6.12 o 
  -3   4  20       77.78       70.40     12.03 o 
  -2   4  20        8.77       25.97      8.31 o 
  -1   4  20        0.70       10.10      3.86 o 
   0   4  20       21.43       23.45      5.29 o 
   1   4  20       14.42       24.06      6.05 o 
   2   4  20       48.99       68.30      9.73 o 
   3   4  20       11.75       18.90      5.06 o 
  -2   5  20        0.06       11.10      4.18 o 
  -1   5  20       41.98       49.29      7.10 o 
   0   5  20        0.14        0.00      3.41 o 
   1   5  20        2.79        9.14      4.34 o 
  -5   1  21        0.49        0.00      3.62 o 
  -4   1  21        0.77        4.18      4.01 o 
  -3   1  21        5.15       12.55      4.33 o 
  -2   1  21        2.54       10.19      4.37 o 
  -1   1  21        0.10        0.00      4.15 o 
   0   1  21        2.63        2.69      3.35 o 
   1   1  21       58.15       71.95      8.17 o 
   2   1  21        0.08        0.00      5.01 o 
   3   1  21       42.46       60.79      7.45 o 
   4   1  21       16.71        9.75     13.56 o 
  -4   2  21        1.08        0.32      3.85 o 
  -3   2  21        5.72       10.53      9.37 o 
  -2   2  21        4.55        5.41      3.49 o 
  -1   2  21        4.81       12.95      7.32 o 
   0   2  21        1.01        2.61      5.95 o 
   1   2  21       50.48       65.67     11.99 o 
   2   2  21      158.09      171.23     13.07 o 
   3   2  21       52.02       66.34      8.10 o 
   4   2  21      115.62      134.60     11.24 o 
  -3   3  21      106.05      116.19     10.31 o 
  -2   3  21       20.26       30.73      8.45 o 
  -1   3  21       32.92       21.56      8.00 o 
   0   3  21       31.15       36.64      9.91 o 
   1   3  21       26.47       26.18      5.96 o 
   2   3  21       55.59       56.45      7.81 o 
   3   3  21        8.04       20.44      5.30 o 
  -1   4  21       70.54      101.00     15.02 o 
   0   4  21        0.35        1.46      3.95 o 
  -3   0  22        3.48       19.36      7.09 o 
  -2   0  22        6.67       19.30      7.41 o 
  -1   0  22       41.24       32.33      8.52 o 
   0   0  22        0.44        6.74      5.91 o 
   1   0  22       43.78       80.34     12.38 o 
   2   0  22        6.91       15.78      5.81 o 
  -3   1  22        6.67       14.62      4.75 o 
  -2   1  22       30.58       43.75      6.95 o 
  -1   1  22       40.84       59.01      7.59 o 
   0   1  22        1.16        4.21      3.86 o 
   1   1  22       16.26       21.97      7.41 o 
   2   1  22        4.25       20.34      7.47 o 
  -2   2  22        2.02        5.02      8.43 o 
  -1   2  22        8.52       11.26      6.57 o 
   0   2  22        2.84        8.76      5.18 o 
   1   2  22       80.65      102.18     14.85 o 
                                                 
